# Supplementary material for: Age-Dependent Changes in Transcription Factor FOXO Targeting in Female Drosophila
Source: Front Genet. 2019 May 7;10:312. doi: 10.3389/fgene.2019.00312 (PMC6514159; doi:10.3389/fgene.2019.00312)
Supplement: TABLE S1 — Lists of peaks, target genes, and GO terms. [file Table_1.XLSX]

## Sheet: Key
Name	Description	Relavent figures
List1	List of all MACS peaks in 2-week-old female wild-type (replicate-1)	Figure 2
List2	List of all MACS peaks in 2-week-old female wild-type (replicate-2)	Figure 2
List3	List of all MACS peaks in 5-week-old female wild-type (replicate-1)	Figure 2
List4	List of all MACS peaks in 5-week-old female wild-type (replicate-2)	Figure 2
List5	List of all MACS peaks in 2-week-old female wild-type (two replicates combined)	Figure 2
List6	List of all MACS peaks in 5-week-old female wild-type (two replicates combined)	Figure 2
List7	List of all protein coding genes 1kb away from the peaks (2-week-old)	Figure 2
List8	List of all protein coding genes 1kb away from the peaks (5-week-old)	Figure 2
List9	Overlap between list7 and List8	Figure 2
List10	Gene ontology - FOXO target genes (2 week-old)	Figure 2
List11	Gene ontology - FOXO target genes (5 week-old)	Figure 2
List12	Overlap between FOXO-bound targets and differentially expressed genes in aging fat body (Chen et al 2014)	Figure 3
List13	Overlap between FOXO-bound targets and differentially expressed genes in aging head tissue (Kuintzle et al 2017)	Figure 3
List14	Gene ontology - FOXO target genes that are differentially expressed in aging fat body	Figure 3
List15	Gene ontology - FOXO target genes that are differentially expressed in aging head tissue	Figure 3
List16	List of genes differntially expressed in head tissue between foxo[c431] mutants and wild-type females	Figure 4
List17	List of genes differntially expressed in aging head tissue of wild-type females (Day 3, Day 15, Day 30, Day 45)	Figure 4
List18	Comparison of FOXO targets between wild-ype and Chico heterozygous mutants	Figure 5
List19	Gene ontology - Unique FOXO target genes in wild-type flies	Figure 5
List20	Gene ontology - Unique FOXO target genes in Chico heterozygou mutants	Figure 5
List21	Shared Daf-16 targets between C. elegans wild-type and Daf-2 mutants (ENCODE, Reidel et al 2013)	Figure 5
List22	Gene ontology of wild-type C. elegans genes	Figure 5
List23	Bowtie2 alignment quality results	Figure S2

## Sheet: List1
chr	start	end
chr2L	25642	25729
chr2L	33129	33342
chr2L	34971	35318
chr2L	35846	35991
chr2L	38360	38458
chr2L	166791	166881
chr2L	189959	190450
chr2L	195725	196025
chr2L	222540	222724
chr2L	225758	225936
chr2L	243467	243554
chr2L	246918	247007
chr2L	247101	247244
chr2L	247566	247754
chr2L	327999	328464
chr2L	330511	331131
chr2L	346193	346285
chr2L	427385	427488
chr2L	469042	469146
chr2L	471444	471562
chr2L	490388	490620
chr2L	501149	501236
chr2L	510500	510752
chr2L	516623	516715
chr2L	521940	522028
chr2L	527297	527559
chr2L	588169	588336
chr2L	605451	605885
chr2L	613178	613290
chr2L	626447	628186
chr2L	636887	636992
chr2L	694924	695069
chr2L	867955	868102
chr2L	893193	893283
chr2L	940898	941341
chr2L	945155	945378
chr2L	964252	964339
chr2L	974368	974636
chr2L	977905	978001
chr2L	1004780	1004935
chr2L	1050137	1050225
chr2L	1051029	1051299
chr2L	1071305	1071616
chr2L	1092710	1092811
chr2L	1220771	1221012
chr2L	1247202	1247394
chr2L	1271782	1271932
chr2L	1301844	1302064
chr2L	1364543	1364665
chr2L	1524588	1524715
chr2L	1544911	1545063
chr2L	1552589	1552763
chr2L	1556846	1556986
chr2L	1560235	1560429
chr2L	1583259	1583366
chr2L	1597963	1598095
chr2L	1619007	1619247
chr2L	1619861	1620000
chr2L	1629496	1629583
chr2L	1656791	1657121
chr2L	1658236	1658435
chr2L	1666895	1666993
chr2L	1668476	1668621
chr2L	1679663	1679792
chr2L	1691173	1691432
chr2L	1697219	1697382
chr2L	1697747	1697894
chr2L	1756986	1757097
chr2L	1760433	1760615
chr2L	1768110	1768324
chr2L	1768941	1769038
chr2L	1772165	1772439
chr2L	1777520	1777644
chr2L	1778827	1778957
chr2L	1779557	1779659
chr2L	1801474	1801759
chr2L	1801995	1802238
chr2L	1804718	1804824
chr2L	1834670	1834858
chr2L	1839364	1839719
chr2L	1868620	1868768
chr2L	1879115	1879228
chr2L	1886528	1886633
chr2L	1890046	1890526
chr2L	1904426	1904589
chr2L	1911028	1911407
chr2L	1912598	1912880
chr2L	1913727	1913819
chr2L	1917157	1917247
chr2L	1926568	1926758
chr2L	1928118	1928320
chr2L	1956779	1956874
chr2L	1990735	1990831
chr2L	2013797	2013907
chr2L	2037937	2038039
chr2L	2059155	2059363
chr2L	2086271	2086382
chr2L	2089474	2089590
chr2L	2092383	2092627
chr2L	2108435	2108573
chr2L	2113392	2113561
chr2L	2163490	2163602
chr2L	2163955	2164104
chr2L	2175335	2175821
chr2L	2177954	2178155
chr2L	2197760	2197885
chr2L	2226809	2226997
chr2L	2273860	2273960
chr2L	2299487	2299666
chr2L	2334328	2334429
chr2L	2355904	2356064
chr2L	2544948	2545093
chr2L	2557579	2557686
chr2L	2562639	2562772
chr2L	2566994	2567377
chr2L	2569406	2569764
chr2L	2570446	2570652
chr2L	2616231	2616381
chr2L	2661285	2662900
chr2L	2723630	2723850
chr2L	2746199	2746443
chr2L	2752229	2752367
chr2L	2756308	2756461
chr2L	2757537	2757685
chr2L	2774063	2774467
chr2L	2777126	2777301
chr2L	2777954	2778068
chr2L	2778267	2778367
chr2L	2780217	2780535
chr2L	2780692	2780824
chr2L	2783341	2783492
chr2L	2784352	2784639
chr2L	2785196	2785600
chr2L	2790336	2790576
chr2L	2799008	2799151
chr2L	2799735	2799847
chr2L	2829728	2829818
chr2L	2888565	2888777
chr2L	2890307	2890707
chr2L	2891312	2891406
chr2L	2904982	2905071
chr2L	2905290	2905570
chr2L	2915824	2915954
chr2L	2924506	2924758
chr2L	2926132	2926229
chr2L	2935887	2936071
chr2L	2945093	2945238
chr2L	2958153	2958246
chr2L	2966520	2966683
chr2L	3106242	3106467
chr2L	3116558	3116792
chr2L	3152143	3152452
chr2L	3189643	3189789
chr2L	3196892	3196997
chr2L	3203379	3203502
chr2L	3208781	3208889
chr2L	3285221	3285347
chr2L	3342097	3342341
chr2L	3345613	3345906
chr2L	3362763	3362953
chr2L	3425562	3425657
chr2L	3426729	3426865
chr2L	3478230	3478458
chr2L	3533941	3534098
chr2L	3564649	3564859
chr2L	3570550	3570686
chr2L	3572549	3572676
chr2L	3656122	3656275
chr2L	3658199	3658567
chr2L	3661076	3661216
chr2L	3726356	3726620
chr2L	3736621	3736881
chr2L	3753736	3753883
chr2L	3757356	3757449
chr2L	3759338	3759566
chr2L	3770904	3771057
chr2L	3773590	3773719
chr2L	3773865	3773959
chr2L	3808747	3809262
chr2L	3809850	3810076
chr2L	3810252	3810410
chr2L	3828637	3828775
chr2L	3832657	3832806
chr2L	3850910	3851073
chr2L	3853885	3854143
chr2L	3855775	3856095
chr2L	3877352	3877494
chr2L	3888154	3888440
chr2L	3891769	3891920
chr2L	3910384	3910541
chr2L	3914838	3914938
chr2L	3930520	3930701
chr2L	3950719	3950875
chr2L	3956832	3957012
chr2L	3970731	3971107
chr2L	4018192	4018371
chr2L	4026516	4026681
chr2L	4034573	4034861
chr2L	4037017	4037180
chr2L	4043705	4043897
chr2L	4046814	4046922
chr2L	4050082	4050278
chr2L	4053085	4053396
chr2L	4062937	4063222
chr2L	4070290	4070379
chr2L	4088914	4089039
chr2L	4091478	4091565
chr2L	4103595	4103696
chr2L	4109141	4109374
chr2L	4123120	4123477
chr2L	4147505	4147625
chr2L	4158754	4158911
chr2L	4163677	4163820
chr2L	4175587	4175780
chr2L	4191969	4192088
chr2L	4222595	4222915
chr2L	4244437	4244544
chr2L	4266798	4266892
chr2L	4310709	4310823
chr2L	4312364	4312584
chr2L	4316813	4316973
chr2L	4323311	4323592
chr2L	4323714	4323807
chr2L	4336082	4336225
chr2L	4414015	4414152
chr2L	4418290	4418432
chr2L	4530334	4530424
chr2L	4531770	4531950
chr2L	4535015	4535112
chr2L	4546368	4546712
chr2L	4549218	4549498
chr2L	4550947	4551077
chr2L	4599759	4599917
chr2L	4643135	4643382
chr2L	4647577	4647705
chr2L	4663106	4663278
chr2L	4803066	4803153
chr2L	4822583	4822862
chr2L	4853579	4853684
chr2L	4854488	4854645
chr2L	4868542	4868819
chr2L	4873547	4873703
chr2L	4880529	4880642
chr2L	4915990	4916109
chr2L	4937992	4938965
chr2L	4939028	4939302
chr2L	4940452	4940992
chr2L	4990014	4990204
chr2L	5003966	5004128
chr2L	5007920	5008069
chr2L	5086888	5087070
chr2L	5141099	5141281
chr2L	5156990	5157140
chr2L	5206875	5207100
chr2L	5207367	5207552
chr2L	5209241	5209773
chr2L	5223849	5223946
chr2L	5237599	5237688
chr2L	5326102	5326269
chr2L	5342390	5342524
chr2L	5342933	5343044
chr2L	5346436	5346564
chr2L	5360587	5360794
chr2L	5388947	5389102
chr2L	5401935	5402110
chr2L	5447676	5447854
chr2L	5449355	5449450
chr2L	5453963	5454050
chr2L	5546346	5546458
chr2L	5567030	5567201
chr2L	5569446	5569535
chr2L	5574621	5574743
chr2L	5607502	5607589
chr2L	5694474	5694561
chr2L	5725808	5725953
chr2L	5729414	5729586
chr2L	5761747	5761870
chr2L	5786451	5786562
chr2L	5835602	5835766
chr2L	5874404	5874491
chr2L	5902565	5902656
chr2L	5923013	5923124
chr2L	5973023	5973129
chr2L	5973378	5973578
chr2L	6075395	6075505
chr2L	6152551	6153015
chr2L	6160040	6160172
chr2L	6164849	6164970
chr2L	6210663	6210803
chr2L	6247686	6247807
chr2L	6249399	6249575
chr2L	6279041	6279133
chr2L	6306794	6306928
chr2L	6398156	6398294
chr2L	6427891	6428139
chr2L	6436996	6437122
chr2L	6509934	6510093
chr2L	6520028	6520151
chr2L	6552822	6553073
chr2L	6572016	6572113
chr2L	6572964	6573096
chr2L	6578400	6578493
chr2L	6587167	6587395
chr2L	6601580	6601779
chr2L	6644603	6644898
chr2L	6679359	6679472
chr2L	6717956	6718070
chr2L	6783245	6783451
chr2L	6824651	6824873
chr2L	6875370	6875545
chr2L	6885272	6885576
chr2L	6893848	6894015
chr2L	6910697	6910784
chr2L	6925763	6926021
chr2L	6926332	6926419
chr2L	6926708	6926957
chr2L	6927018	6927273
chr2L	6930121	6930326
chr2L	6931241	6931555
chr2L	6997036	6997178
chr2L	6997316	6997877
chr2L	7034132	7034243
chr2L	7035139	7035306
chr2L	7075866	7075977
chr2L	7083790	7083898
chr2L	7110864	7111054
chr2L	7128504	7128667
chr2L	7129232	7129456
chr2L	7151718	7151929
chr2L	7177760	7177872
chr2L	7187266	7187395
chr2L	7196521	7196803
chr2L	7219136	7219301
chr2L	7219425	7219629
chr2L	7219771	7219901
chr2L	7225979	7226128
chr2L	7226774	7226882
chr2L	7246231	7246374
chr2L	7251905	7252258
chr2L	7255408	7255806
chr2L	7266723	7266835
chr2L	7276124	7276211
chr2L	7340966	7341133
chr2L	7344317	7344535
chr2L	7356688	7356832
chr2L	7357698	7357824
chr2L	7363855	7364040
chr2L	7396925	7397012
chr2L	7424018	7424124
chr2L	7456558	7456667
chr2L	7469975	7470108
chr2L	7487690	7487896
chr2L	7498499	7498767
chr2L	7529696	7529853
chr2L	7532308	7532500
chr2L	7535445	7535602
chr2L	7545393	7545591
chr2L	7545683	7546019
chr2L	7568781	7568910
chr2L	7575425	7575518
chr2L	7642272	7642360
chr2L	7647062	7647346
chr2L	7704927	7705053
chr2L	7831895	7832360
chr2L	7832614	7832708
chr2L	7834626	7834729
chr2L	7836722	7836990
chr2L	7845026	7845162
chr2L	7846520	7846831
chr2L	7855994	7856147
chr2L	7861908	7862378
chr2L	7868388	7868544
chr2L	7869551	7869638
chr2L	7905247	7905397
chr2L	7914922	7915065
chr2L	7916258	7916378
chr2L	7926387	7926565
chr2L	7927392	7927724
chr2L	7929069	7929291
chr2L	7931089	7931339
chr2L	7932055	7932451
chr2L	7932660	7933038
chr2L	7935152	7935310
chr2L	7936402	7936505
chr2L	7936657	7936871
chr2L	7960876	7961030
chr2L	7961277	7961436
chr2L	7976747	7976893
chr2L	7978572	7978960
chr2L	7981965	7982335
chr2L	7982858	7982974
chr2L	8020878	8021005
chr2L	8089211	8089942
chr2L	8091269	8091374
chr2L	8093312	8093430
chr2L	8104113	8104695
chr2L	8107827	8108143
chr2L	8109922	8110190
chr2L	8110496	8110625
chr2L	8112368	8112979
chr2L	8115282	8115370
chr2L	8115648	8115791
chr2L	8116073	8116215
chr2L	8127463	8127556
chr2L	8143012	8143146
chr2L	8174941	8175167
chr2L	8175800	8176015
chr2L	8185673	8185815
chr2L	8278438	8278588
chr2L	8285277	8285464
chr2L	8287698	8287909
chr2L	8429875	8430010
chr2L	8430486	8430778
chr2L	8453437	8453558
chr2L	8509371	8509474
chr2L	8555452	8555545
chr2L	8560389	8560604
chr2L	8561019	8561106
chr2L	8563147	8563311
chr2L	8563994	8564142
chr2L	8576520	8576790
chr2L	8581445	8581749
chr2L	8588155	8588246
chr2L	8595518	8595683
chr2L	8596321	8596727
chr2L	8599702	8600120
chr2L	8603161	8603458
chr2L	8607517	8607647
chr2L	8619461	8619556
chr2L	8620613	8620700
chr2L	8628831	8628918
chr2L	8646353	8646496
chr2L	8649531	8649704
chr2L	8669297	8669443
chr2L	8691763	8691867
chr2L	8708548	8708862
chr2L	8719550	8719668
chr2L	8749730	8749992
chr2L	8792472	8792603
chr2L	8840332	8840428
chr2L	9006684	9006831
chr2L	9015193	9015287
chr2L	9023961	9024149
chr2L	9033268	9033425
chr2L	9035529	9035690
chr2L	9049094	9049324
chr2L	9050447	9050556
chr2L	9091732	9091831
chr2L	9130902	9131067
chr2L	9134935	9135115
chr2L	9169951	9170058
chr2L	9171514	9171614
chr2L	9173352	9173473
chr2L	9180661	9180868
chr2L	9182509	9182644
chr2L	9192445	9192699
chr2L	9205717	9205811
chr2L	9207923	9208258
chr2L	9211599	9211705
chr2L	9221881	9222108
chr2L	9224323	9224426
chr2L	9226502	9226687
chr2L	9231894	9231997
chr2L	9285011	9285106
chr2L	9292208	9292309
chr2L	9295218	9295791
chr2L	9314904	9315178
chr2L	9323055	9323330
chr2L	9413279	9413473
chr2L	9420610	9420741
chr2L	9445247	9445348
chr2L	9447560	9447759
chr2L	9459584	9459707
chr2L	9514803	9515007
chr2L	9521536	9521757
chr2L	9526679	9526767
chr2L	9529254	9529362
chr2L	9559237	9559358
chr2L	9565277	9565552
chr2L	9569335	9569517
chr2L	9637129	9637242
chr2L	9671494	9671611
chr2L	9682263	9682523
chr2L	9683928	9684321
chr2L	9696187	9696346
chr2L	9714310	9714745
chr2L	9721626	9721921
chr2L	9722997	9723164
chr2L	9726093	9726333
chr2L	9726862	9726972
chr2L	9727447	9727572
chr2L	9731567	9731737
chr2L	9740128	9740217
chr2L	9745067	9745210
chr2L	9745925	9746019
chr2L	9746946	9747039
chr2L	9752922	9753016
chr2L	9795212	9795314
chr2L	9795505	9795592
chr2L	9796570	9796868
chr2L	9800561	9800842
chr2L	9801770	9801903
chr2L	9802604	9802699
chr2L	9803729	9803977
chr2L	9804036	9804292
chr2L	9805580	9805707
chr2L	9806161	9806254
chr2L	9809568	9809734
chr2L	9812925	9813037
chr2L	9813875	9814171
chr2L	9818417	9818515
chr2L	9848504	9848592
chr2L	9865660	9865864
chr2L	9870107	9870452
chr2L	9877204	9877293
chr2L	9877418	9877656
chr2L	9877746	9877941
chr2L	9882121	9882501
chr2L	9897996	9902873
chr2L	9907581	9907673
chr2L	9969179	9969411
chr2L	9974509	9975027
chr2L	9975143	9975293
chr2L	10021555	10021759
chr2L	10072647	10072932
chr2L	10123476	10123563
chr2L	10124125	10124416
chr2L	10157068	10157231
chr2L	10163062	10163215
chr2L	10192293	10192382
chr2L	10260084	10260251
chr2L	10336469	10336563
chr2L	10338268	10338381
chr2L	10392392	10392510
chr2L	10476210	10476297
chr2L	10594109	10594262
chr2L	10599150	10599265
chr2L	10621575	10621722
chr2L	10621930	10622148
chr2L	10637518	10637619
chr2L	10648135	10648357
chr2L	10800776	10800881
chr2L	10808005	10808203
chr2L	10834750	10834887
chr2L	10841592	10841709
chr2L	10875522	10875644
chr2L	10877367	10877472
chr2L	10878003	10878427
chr2L	10881418	10881806
chr2L	10882373	10882540
chr2L	10924332	10924445
chr2L	10947944	10948187
chr2L	11032693	11032828
chr2L	11048094	11048261
chr2L	11055694	11055921
chr2L	11062707	11062819
chr2L	11063446	11063536
chr2L	11161689	11161826
chr2L	11164715	11164872
chr2L	11187827	11187969
chr2L	11189115	11189202
chr2L	11226607	11226753
chr2L	11229033	11229199
chr2L	11229261	11229394
chr2L	11231341	11231456
chr2L	11240297	11240464
chr2L	11245751	11245840
chr2L	11247726	11247844
chr2L	11359500	11359630
chr2L	11431834	11431996
chr2L	11447362	11447562
chr2L	11447615	11447706
chr2L	11470270	11470438
chr2L	11487158	11487394
chr2L	11488241	11488473
chr2L	11491491	11491758
chr2L	11495312	11495470
chr2L	11534409	11534524
chr2L	11536231	11536391
chr2L	11541144	11541235
chr2L	11547092	11547197
chr2L	11560302	11560417
chr2L	11615339	11615497
chr2L	11752657	11752783
chr2L	11800739	11800965
chr2L	11801360	11801485
chr2L	11801911	11802238
chr2L	11803517	11803638
chr2L	11804487	11804640
chr2L	11830085	11830193
chr2L	11831503	11831591
chr2L	11832541	11832685
chr2L	11918723	11918813
chr2L	11969506	11969593
chr2L	11970444	11970548
chr2L	12007026	12007113
chr2L	12068777	12069182
chr2L	12072287	12072562
chr2L	12073168	12073590
chr2L	12114726	12114832
chr2L	12127214	12127839
chr2L	12151761	12151848
chr2L	12164479	12164640
chr2L	12195461	12195561
chr2L	12202779	12202915
chr2L	12206960	12207047
chr2L	12212118	12212333
chr2L	12228965	12229103
chr2L	12233143	12233266
chr2L	12249461	12249761
chr2L	12253107	12253194
chr2L	12256253	12256360
chr2L	12265569	12265663
chr2L	12265769	12265880
chr2L	12269675	12269767
chr2L	12273172	12273500
chr2L	12274660	12274870
chr2L	12276733	12277028
chr2L	12277957	12278096
chr2L	12285550	12285873
chr2L	12288598	12288781
chr2L	12305276	12305387
chr2L	12316588	12316697
chr2L	12318526	12318641
chr2L	12338008	12338235
chr2L	12348732	12348859
chr2L	12362878	12363030
chr2L	12367498	12367614
chr2L	12374809	12375010
chr2L	12375780	12375958
chr2L	12392367	12392506
chr2L	12408025	12408136
chr2L	12456039	12456229
chr2L	12456824	12457123
chr2L	12457205	12457363
chr2L	12460682	12460987
chr2L	12461522	12461722
chr2L	12462467	12462705
chr2L	12467604	12467733
chr2L	12484208	12484409
chr2L	12494570	12494687
chr2L	12507676	12507927
chr2L	12510122	12510209
chr2L	12513857	12514014
chr2L	12521085	12521252
chr2L	12523300	12523403
chr2L	12524440	12524547
chr2L	12541468	12541667
chr2L	12543074	12543195
chr2L	12544048	12544146
chr2L	12545200	12545547
chr2L	12546115	12546345
chr2L	12562071	12562248
chr2L	12563905	12564076
chr2L	12564177	12564737
chr2L	12566226	12566313
chr2L	12567900	12568120
chr2L	12598544	12598779
chr2L	12642920	12643027
chr2L	12655501	12655616
chr2L	12657348	12657716
chr2L	12659350	12659520
chr2L	12681557	12681666
chr2L	12688939	12689080
chr2L	12727108	12727273
chr2L	12732699	12732822
chr2L	12754517	12754693
chr2L	12756306	12756446
chr2L	12759155	12759257
chr2L	12765531	12765670
chr2L	12768130	12768272
chr2L	12772585	12772708
chr2L	12794634	12794869
chr2L	12796215	12796356
chr2L	12806861	12807002
chr2L	12822224	12822414
chr2L	12826809	12826896
chr2L	12833324	12833556
chr2L	12845837	12846000
chr2L	12863217	12863341
chr2L	12870368	12870525
chr2L	12931703	12931998
chr2L	12934654	12934833
chr2L	12940539	12940724
chr2L	12944728	12944943
chr2L	12955987	12956107
chr2L	12958373	12958462
chr2L	12960409	12960531
chr2L	12962230	12962320
chr2L	12984079	12984172
chr2L	13003382	13003478
chr2L	13049040	13049176
chr2L	13054839	13054952
chr2L	13071225	13071379
chr2L	13076436	13076528
chr2L	13076672	13076759
chr2L	13078544	13078678
chr2L	13089860	13090377
chr2L	13124103	13124192
chr2L	13131558	13131675
chr2L	13132441	13132544
chr2L	13144951	13145076
chr2L	13236253	13236410
chr2L	13264311	13264451
chr2L	13277234	13277389
chr2L	13316478	13316653
chr2L	13451819	13451906
chr2L	13485492	13485610
chr2L	13485928	13486484
chr2L	13488074	13488236
chr2L	13489261	13489495
chr2L	13522784	13523025
chr2L	13526337	13526682
chr2L	13569772	13569864
chr2L	13579615	13579705
chr2L	13593751	13593854
chr2L	13610240	13610419
chr2L	13625979	13626082
chr2L	13628046	13628140
chr2L	13683270	13683386
chr2L	13730816	13730914
chr2L	13751449	13751592
chr2L	13861099	13861251
chr2L	13889372	13889467
chr2L	13925065	13925215
chr2L	13999826	13999921
chr2L	14024052	14024306
chr2L	14037823	14037995
chr2L	14050058	14050324
chr2L	14055093	14055216
chr2L	14056330	14056482
chr2L	14061036	14061454
chr2L	14079945	14080363
chr2L	14083165	14083412
chr2L	14083593	14083735
chr2L	14089435	14089552
chr2L	14090114	14090393
chr2L	14115366	14115817
chr2L	14116555	14116665
chr2L	14119117	14119209
chr2L	14119786	14119900
chr2L	14120710	14120976
chr2L	14151259	14151393
chr2L	14155088	14155281
chr2L	14161323	14162179
chr2L	14162293	14162885
chr2L	14183010	14183177
chr2L	14185585	14185779
chr2L	14203872	14203993
chr2L	14226710	14226835
chr2L	14253347	14253488
chr2L	14264233	14264330
chr2L	14266529	14266618
chr2L	14267952	14268151
chr2L	14297016	14297185
chr2L	14311250	14311438
chr2L	14317976	14318162
chr2L	14335042	14335226
chr2L	14374459	14374583
chr2L	14382178	14382289
chr2L	14398619	14398808
chr2L	14449454	14449567
chr2L	14455246	14455357
chr2L	14539482	14539599
chr2L	14547526	14547631
chr2L	14592617	14592714
chr2L	14600519	14600749
chr2L	14601398	14601591
chr2L	14626642	14626735
chr2L	14637716	14637917
chr2L	14650574	14650723
chr2L	14674462	14674702
chr2L	14679913	14680002
chr2L	14696366	14696454
chr2L	14762217	14762359
chr2L	14912337	14912447
chr2L	14921587	14921693
chr2L	14967726	14967922
chr2L	14973537	14973744
chr2L	14990537	14990734
chr2L	15017103	15017457
chr2L	15017559	15017667
chr2L	15019280	15019373
chr2L	15020749	15020964
chr2L	15027892	15028036
chr2L	15077587	15077740
chr2L	15095039	15095177
chr2L	15195457	15195630
chr2L	15202922	15203057
chr2L	15203442	15203529
chr2L	15213129	15213293
chr2L	15216499	15216641
chr2L	15219163	15219304
chr2L	15220607	15220769
chr2L	15254611	15254783
chr2L	15261505	15261658
chr2L	15264338	15264442
chr2L	15265856	15265999
chr2L	15289003	15289139
chr2L	15299576	15299737
chr2L	15338245	15338404
chr2L	15368936	15369046
chr2L	15408855	15409009
chr2L	15446726	15446926
chr2L	15452629	15452732
chr2L	15547125	15547255
chr2L	15553887	15554055
chr2L	15562294	15562393
chr2L	15574124	15574211
chr2L	15587134	15587245
chr2L	15587867	15588248
chr2L	15591345	15591636
chr2L	15592248	15592382
chr2L	15608378	15608477
chr2L	15632721	15633055
chr2L	15725185	15725315
chr2L	15740466	15740578
chr2L	15742005	15742348
chr2L	15744967	15745218
chr2L	15778475	15778619
chr2L	15814128	15814240
chr2L	15850610	15850875
chr2L	15850927	15851135
chr2L	15952402	15952717
chr2L	16010443	16010781
chr2L	16066142	16066469
chr2L	16082150	16082366
chr2L	16121108	16121302
chr2L	16135849	16136003
chr2L	16154871	16154994
chr2L	16155593	16156000
chr2L	16159033	16159412
chr2L	16169505	16169669
chr2L	16214873	16215005
chr2L	16244189	16244343
chr2L	16277036	16277284
chr2L	16314144	16314369
chr2L	16317943	16318030
chr2L	16331020	16331166
chr2L	16335516	16335673
chr2L	16347194	16347315
chr2L	16351017	16351165
chr2L	16357375	16357495
chr2L	16359036	16359193
chr2L	16360135	16360272
chr2L	16397910	16397998
chr2L	16415961	16416116
chr2L	16422900	16423066
chr2L	16424471	16424623
chr2L	16425519	16425720
chr2L	16426267	16426396
chr2L	16428251	16428399
chr2L	16437004	16437101
chr2L	16459362	16459549
chr2L	16470584	16470696
chr2L	16481114	16481293
chr2L	16503343	16503575
chr2L	16512609	16513250
chr2L	16517803	16517890
chr2L	16521342	16521429
chr2L	16521653	16521851
chr2L	16530978	16531344
chr2L	16534145	16534394
chr2L	16536722	16536951
chr2L	16539880	16540137
chr2L	16542064	16542406
chr2L	16561256	16561743
chr2L	16562416	16562527
chr2L	16562640	16562845
chr2L	16570158	16570301
chr2L	16581901	16582109
chr2L	16588306	16588401
chr2L	16588968	16589179
chr2L	16593757	16593897
chr2L	16613027	16613322
chr2L	16614828	16614929
chr2L	16620744	16620938
chr2L	16623279	16623459
chr2L	16631988	16632288
chr2L	16641835	16641996
chr2L	16643833	16643947
chr2L	16645516	16645866
chr2L	16725678	16725880
chr2L	16769287	16769415
chr2L	16769901	16770081
chr2L	16772738	16772903
chr2L	16814971	16815201
chr2L	16815620	16815710
chr2L	16840294	16840381
chr2L	16901833	16902104
chr2L	16917515	16917677
chr2L	16925176	16925267
chr2L	16941605	16941746
chr2L	16946272	16946366
chr2L	16960067	16960289
chr2L	16998457	16998605
chr2L	17022414	17022505
chr2L	17145585	17145784
chr2L	17204295	17204463
chr2L	17209300	17209478
chr2L	17233830	17233964
chr2L	17234202	17234387
chr2L	17249348	17249579
chr2L	17270614	17270756
chr2L	17276270	17276379
chr2L	17282200	17282315
chr2L	17286704	17287364
chr2L	17465561	17465688
chr2L	17528917	17529029
chr2L	17543177	17543283
chr2L	17544791	17544885
chr2L	17556447	17556662
chr2L	17557837	17558000
chr2L	17558915	17559407
chr2L	17606850	17607083
chr2L	17647045	17647541
chr2L	17649198	17649315
chr2L	17653528	17653649
chr2L	17667577	17667674
chr2L	17735840	17735928
chr2L	17745424	17745550
chr2L	17849815	17850000
chr2L	17859399	17859598
chr2L	17937404	17937534
chr2L	17942266	17942402
chr2L	18028058	18028198
chr2L	18028948	18029037
chr2L	18052883	18053041
chr2L	18093487	18093590
chr2L	18123392	18123484
chr2L	18248729	18249093
chr2L	18253000	18253109
chr2L	18271673	18271895
chr2L	18287537	18287654
chr2L	18316439	18316537
chr2L	18316616	18316748
chr2L	18320421	18320611
chr2L	18327328	18327469
chr2L	18327565	18327709
chr2L	18343396	18343494
chr2L	18344715	18344885
chr2L	18346347	18346477
chr2L	18352369	18352495
chr2L	18385018	18385120
chr2L	18387749	18387977
chr2L	18388111	18388211
chr2L	18392270	18392907
chr2L	18403668	18403954
chr2L	18434837	18435062
chr2L	18439953	18440191
chr2L	18445410	18445681
chr2L	18467508	18467768
chr2L	18636287	18636375
chr2L	18636623	18636727
chr2L	18647982	18648077
chr2L	18719225	18719393
chr2L	18720361	18720605
chr2L	18724169	18724278
chr2L	18726015	18726125
chr2L	18726412	18726689
chr2L	18729761	18729862
chr2L	18734660	18734837
chr2L	18751408	18751551
chr2L	18753948	18754053
chr2L	18774255	18774371
chr2L	18777539	18777757
chr2L	18835455	18835696
chr2L	18845027	18845163
chr2L	18845833	18845982
chr2L	18866654	18866836
chr2L	18867500	18867603
chr2L	18867667	18867822
chr2L	18887239	18887371
chr2L	18900803	18900890
chr2L	18909266	18909526
chr2L	18929214	18929348
chr2L	18932946	18933112
chr2L	18935020	18935400
chr2L	18963571	18963709
chr2L	19084189	19084304
chr2L	19093777	19093930
chr2L	19101195	19101362
chr2L	19137704	19137946
chr2L	19145175	19145342
chr2L	19148855	19149220
chr2L	19152250	19152582
chr2L	19153205	19153352
chr2L	19161579	19161691
chr2L	19162544	19162725
chr2L	19178752	19178987
chr2L	19260083	19261203
chr2L	19267579	19267724
chr2L	19267954	19268041
chr2L	19279388	19279712
chr2L	19348146	19348319
chr2L	19378018	19378121
chr2L	19398365	19398452
chr2L	19398873	19399006
chr2L	19406252	19406443
chr2L	19474205	19474429
chr2L	19475137	19475274
chr2L	19594408	19594522
chr2L	19611096	19611253
chr2L	19613391	19613534
chr2L	19617009	19617149
chr2L	19618863	19619014
chr2L	19622058	19622178
chr2L	19625085	19625238
chr2L	19653477	19653720
chr2L	19658900	19659085
chr2L	19677779	19677910
chr2L	19711518	19711687
chr2L	19716909	19717081
chr2L	19818794	19818995
chr2L	19842695	19842818
chr2L	19844676	19844959
chr2L	19944004	19944196
chr2L	19975244	19975457
chr2L	20005060	20005147
chr2L	20006743	20006922
chr2L	20048553	20048738
chr2L	20051368	20051488
chr2L	20057544	20057677
chr2L	20082570	20082669
chr2L	20104516	20104660
chr2L	20248263	20248373
chr2L	20272336	20272600
chr2L	20278070	20278281
chr2L	20278916	20279012
chr2L	20303950	20304192
chr2L	20351133	20351266
chr2L	20361733	20361878
chr2L	20364125	20364227
chr2L	20408744	20408839
chr2L	20497498	20497623
chr2L	20509890	20510017
chr2L	20510695	20510848
chr2L	20536377	20536662
chr2L	20576847	20577035
chr2L	20582793	20582882
chr2L	20594557	20594721
chr2L	20601630	20601735
chr2L	20621365	20621508
chr2L	20709797	20709919
chr2L	20723514	20723611
chr2L	20740101	20740224
chr2L	20876713	20876943
chr2L	20885436	20885632
chr2L	20907265	20907420
chr2L	20916921	20917065
chr2L	20941254	20941425
chr2L	20942424	20942511
chr2L	20944950	20945168
chr2L	20970925	20971030
chr2L	20971688	20971823
chr2L	20982123	20982217
chr2L	20994762	20995187
chr2L	21000621	21000708
chr2L	21008247	21008447
chr2L	21020435	21020555
chr2L	21020757	21020920
chr2L	21023385	21023567
chr2L	21029143	21029243
chr2L	21036162	21036526
chr2L	21039467	21039580
chr2L	21040050	21040234
chr2L	21040611	21040735
chr2L	21130034	21130302
chr2L	21178496	21178795
chr2L	21224025	21224194
chr2L	21227763	21227889
chr2L	21237757	21238124
chr2L	21250898	21251025
chr2L	21341881	21342028
chr2L	21348167	21348349
chr2L	21354326	21354417
chr2L	21360277	21360401
chr2L	21390225	21390551
chr2L	21395477	21395713
chr2L	21413189	21413306
chr2L	21413675	21414188
chr2L	21415174	21415584
chr2L	21427592	21427736
chr2L	21442109	21442199
chr2L	21451737	21451917
chr2L	21497284	21497406
chr2L	21517475	21517580
chr2L	21536994	21537165
chr2L	21569129	21569272
chr2L	21598067	21598156
chr2L	21605570	21606002
chr2L	21608759	21609340
chr2L	21609821	21609915
chr2L	21691355	21691605
chr2L	21720189	21720286
chr2L	21733911	21734005
chr2L	21792059	21792171
chr2L	21807485	21807580
chr2L	21847129	21847216
chr2L	21890123	21890299
chr2L	21947034	21947124
chr2L	21989694	21989939
chr2L	22086794	22087293
chr2L	22111138	22111394
chr2L	22116754	22116857
chr2L	22117498	22117925
chr2L	22149618	22149744
chr2L	22245107	22245281
chr2L	22254693	22254911
chr2L	22255301	22255469
chr2L	22275343	22275517
chr2L	22296207	22296511
chr2L	22308066	22308253
chr2L	22310675	22310788
chr2L	22310850	22310985
chr2L	22364827	22365109
chr2L	22378581	22378723
chr2L	22418457	22418571
chr2L	22418838	22418943
chr2L	22485528	22485633
chr2L	22526536	22526698
chr2L	22555723	22555810
chr2L	22603143	22603236
chr2L	22613639	22613784
chr2L	22681437	22681536
chr2L	22716130	22716321
chr2L	22780782	22780985
chr2L	22806445	22806614
chr2L	22807047	22807246
chr2L	22807338	22807760
chr2L	22807992	22808112
chr2L	22808191	22808423
chr2L	22834649	22834778
chr2L	22835965	22836227
chr2L	22839232	22839339
chr2L	22875673	22875869
chr2L	22928209	22928300
chr2L	22937746	22937850
chr2L	22956502	22956700
chr2L	22958841	22959023
chr2L	22972692	22972938
chr2L	22973422	22973688
chr2L	22974749	22975110
chr2L	23023558	23023857
chr2L	23027100	23027323
chr2L	23037397	23037629
chr2L	23039464	23039617
chr2L	23039971	23040081
chr2L	23040198	23040436
chr2L	23043785	23043889
chr2L	23064597	23064751
chr2L	23065835	23065996
chr2L	23155433	23155594
chr2L	23288787	23288909
chr2L	23289151	23289238
chr2L	23291611	23291701
chr2L	23295165	23295268
chr2L	23308539	23308678
chr2L	23331168	23331262
chr2L	23334947	23335036
chr2L	23356215	23356357
chr2L	23360124	23360290
chr2L	23368628	23368743
chr2L	23369080	23369551
chr2L	23373007	23373195
chr2L	23373255	23373364
chr2L	23373468	23373978
chr2L	23374309	23374434
chr2L	23383376	23384272
chr2L	23384615	23384833
chr2L	23385452	23385720
chr2L	23406666	23406817
chr2L	23422042	23422144
chr2L	23431267	23431507
chr2L	23457797	23457895
chr2L	23469381	23469476
chr2L	23476980	23477075
chr2L	23477554	23477823
chr2L	23480232	23480461
chr2L	23480927	23481327
chr2L	23512800	23513697
chr2R	43191	43326
chr2R	74863	74984
chr2R	102954	103060
chr2R	103258	103388
chr2R	110231	110681
chr2R	111105	111503
chr2R	121063	121498
chr2R	124176	124307
chr2R	124481	124848
chr2R	127758	128184
chr2R	128617	128862
chr2R	146902	147325
chr2R	147790	148080
chr2R	159280	159780
chr2R	159953	160234
chr2R	161240	161577
chr2R	161897	162357
chr2R	299042	299204
chr2R	336855	336942
chr2R	337034	337206
chr2R	342839	343192
chr2R	355469	355672
chr2R	358708	358848
chr2R	395763	395865
chr2R	407591	407947
chr2R	408211	408298
chr2R	408424	408948
chr2R	410944	411039
chr2R	411823	412252
chr2R	412689	412818
chr2R	414449	414803
chr2R	415424	415562
chr2R	415669	415772
chr2R	416248	416394
chr2R	446845	447012
chr2R	470063	470224
chr2R	487307	487424
chr2R	510452	511124
chr2R	511234	511711
chr2R	511850	513017
chr2R	513310	513605
chr2R	522862	523161
chr2R	523667	523908
chr2R	560166	560339
chr2R	560496	560613
chr2R	581383	581843
chr2R	582398	582939
chr2R	583312	583774
chr2R	585017	585192
chr2R	585755	585847
chr2R	588313	588463
chr2R	608100	608324
chr2R	611762	611859
chr2R	643633	643801
chr2R	644032	644263
chr2R	644770	645003
chr2R	664433	664779
chr2R	667239	667332
chr2R	667614	668090
chr2R	679272	679411
chr2R	682956	683113
chr2R	686269	686439
chr2R	695769	696056
chr2R	700521	700946
chr2R	704141	704374
chr2R	711582	711701
chr2R	748731	748949
chr2R	770213	770300
chr2R	787815	787947
chr2R	805627	805746
chr2R	816754	817189
chr2R	824493	824610
chr2R	844693	844827
chr2R	844932	845108
chr2R	845322	845455
chr2R	845525	846218
chr2R	846414	846658
chr2R	870218	870591
chr2R	876804	876959
chr2R	885804	886249
chr2R	886461	886934
chr2R	887917	890221
chr2R	890662	890987
chr2R	981008	981344
chr2R	982838	982925
chr2R	985309	985450
chr2R	985587	985771
chr2R	987544	987791
chr2R	988065	988184
chr2R	988255	990234
chr2R	991153	991687
chr2R	999172	999338
chr2R	1000318	1000441
chr2R	1016851	1017074
chr2R	1021882	1022162
chr2R	1052277	1052381
chr2R	1058718	1058835
chr2R	1073266	1073815
chr2R	1084098	1084221
chr2R	1084374	1084508
chr2R	1099054	1099224
chr2R	1103050	1103138
chr2R	1110460	1110707
chr2R	1116500	1117397
chr2R	1122854	1123113
chr2R	1127175	1127430
chr2R	1131361	1131722
chr2R	1135563	1135827
chr2R	1139790	1140107
chr2R	1144010	1144343
chr2R	1148339	1148498
chr2R	1161440	1161629
chr2R	1166289	1166816
chr2R	1170130	1170260
chr2R	1170999	1171554
chr2R	1174843	1175003
chr2R	1175746	1176231
chr2R	1230003	1230523
chr2R	1230580	1230991
chr2R	1241663	1241831
chr2R	1247622	1247712
chr2R	1248774	1248938
chr2R	1278670	1278959
chr2R	1320076	1320477
chr2R	1326056	1326330
chr2R	1333802	1334037
chr2R	1340372	1340498
chr2R	1345465	1345797
chr2R	1348419	1348539
chr2R	1356101	1356420
chr2R	1363071	1363456
chr2R	1363941	1364065
chr2R	1364165	1364305
chr2R	1369887	1370115
chr2R	1398642	1398848
chr2R	1410890	1410980
chr2R	1412136	1412656
chr2R	1417450	1417563
chr2R	1417640	1417833
chr2R	1419354	1419874
chr2R	1419929	1420359
chr2R	1420448	1420746
chr2R	1421066	1421881
chr2R	1422017	1422254
chr2R	1434710	1434842
chr2R	1447475	1447759
chr2R	1464680	1465448
chr2R	1471552	1472335
chr2R	1501373	1501628
chr2R	1503176	1503266
chr2R	1504753	1504849
chr2R	1504930	1505258
chr2R	1515852	1515947
chr2R	1516352	1516571
chr2R	1522216	1522345
chr2R	1522416	1522516
chr2R	1522651	1523377
chr2R	1533636	1533737
chr2R	1537860	1537972
chr2R	1538446	1539383
chr2R	1539778	1539912
chr2R	1540578	1540759
chr2R	1572475	1572693
chr2R	1597200	1597627
chr2R	1603653	1603921
chr2R	1604384	1604930
chr2R	1637341	1637854
chr2R	1640970	1642048
chr2R	1642139	1643071
chr2R	1643221	1643646
chr2R	1643993	1644124
chr2R	1644270	1644773
chr2R	1644971	1645509
chr2R	1669217	1669306
chr2R	1670775	1670960
chr2R	1676565	1676880
chr2R	1694385	1694472
chr2R	1694533	1694945
chr2R	1697172	1697308
chr2R	1697733	1698233
chr2R	1698861	1699015
chr2R	1701030	1701122
chr2R	1701700	1702120
chr2R	1705185	1705485
chr2R	1706109	1706274
chr2R	1711010	1711378
chr2R	1714335	1714856
chr2R	1730361	1730459
chr2R	1781212	1781991
chr2R	1782071	1782397
chr2R	1782470	1783113
chr2R	1783305	1783601
chr2R	1784336	1784790
chr2R	1785048	1785534
chr2R	1799928	1800051
chr2R	1800298	1800438
chr2R	1809288	1809649
chr2R	1809707	1810396
chr2R	1811085	1811647
chr2R	1812147	1812479
chr2R	1814739	1814892
chr2R	1814961	1815115
chr2R	1816194	1816474
chr2R	1825704	1826155
chr2R	1826307	1826690
chr2R	1827075	1827190
chr2R	1829201	1829625
chr2R	1832691	1832929
chr2R	1897672	1897920
chr2R	1904532	1904916
chr2R	1913888	1914046
chr2R	1918583	1918695
chr2R	1938787	1938909
chr2R	2003810	2003915
chr2R	2009519	2009670
chr2R	2010241	2010436
chr2R	2010557	2010735
chr2R	2011128	2011891
chr2R	2011952	2012314
chr2R	2017538	2017684
chr2R	2036716	2036881
chr2R	2037093	2037286
chr2R	2044047	2044457
chr2R	2083631	2084120
chr2R	2084423	2084867
chr2R	2085724	2086155
chr2R	2086259	2086551
chr2R	2087649	2088093
chr2R	2089594	2089710
chr2R	2090112	2090200
chr2R	2100182	2100318
chr2R	2100516	2100625
chr2R	2111605	2111709
chr2R	2112252	2112556
chr2R	2112885	2113007
chr2R	2115755	2115983
chr2R	2138761	2138953
chr2R	2147020	2147191
chr2R	2147364	2147493
chr2R	2156783	2157153
chr2R	2157207	2157417
chr2R	2157681	2157985
chr2R	2169204	2169452
chr2R	2171121	2171358
chr2R	2171649	2172169
chr2R	2217258	2217573
chr2R	2218081	2218380
chr2R	2221872	2222063
chr2R	2223071	2223433
chr2R	2223843	2224102
chr2R	2227602	2227855
chr2R	2228710	2229092
chr2R	2229571	2229924
chr2R	2233361	2233559
chr2R	2234592	2234939
chr2R	2235040	2235164
chr2R	2235394	2235714
chr2R	2249357	2249488
chr2R	2270080	2270184
chr2R	2274058	2274527
chr2R	2277551	2277733
chr2R	2282316	2282415
chr2R	2287982	2288103
chr2R	2295206	2295300
chr2R	2338012	2338099
chr2R	2376999	2377379
chr2R	2377584	2377697
chr2R	2379802	2380251
chr2R	2383033	2383448
chr2R	2383719	2383819
chr2R	2385876	2386325
chr2R	2390171	2390283
chr2R	2390857	2390986
chr2R	2391416	2391833
chr2R	2392051	2392164
chr2R	2394260	2394660
chr2R	2397772	2398137
chr2R	2398381	2398492
chr2R	2400584	2400937
chr2R	2417041	2417187
chr2R	2420208	2420441
chr2R	2498409	2498499
chr2R	2510428	2510686
chr2R	2512660	2512788
chr2R	2558169	2558438
chr2R	2587678	2587818
chr2R	2595294	2595409
chr2R	2596694	2596839
chr2R	2597234	2597583
chr2R	2600027	2600127
chr2R	2601619	2601830
chr2R	2603693	2604086
chr2R	2662136	2662441
chr2R	2663048	2663260
chr2R	2663622	2664451
chr2R	2694605	2694760
chr2R	2694825	2694935
chr2R	2695629	2696007
chr2R	2698758	2698886
chr2R	2698986	2699478
chr2R	2716142	2716621
chr2R	2722364	2722847
chr2R	2754521	2754718
chr2R	2755401	2755515
chr2R	2757064	2757253
chr2R	2760280	2760401
chr2R	2766771	2766897
chr2R	2783526	2783616
chr2R	2785349	2785491
chr2R	2808513	2808642
chr2R	2809339	2809550
chr2R	2821880	2822142
chr2R	2824602	2824819
chr2R	2826797	2826923
chr2R	2839074	2839209
chr2R	2868211	2868329
chr2R	2868546	2868650
chr2R	2871634	2871764
chr2R	2875384	2875562
chr2R	2875895	2876028
chr2R	2877592	2877931
chr2R	2899109	2899297
chr2R	2907799	2908396
chr2R	2908481	2909087
chr2R	2915001	2915324
chr2R	2915402	2916098
chr2R	2916182	2916384
chr2R	2953297	2953497
chr2R	3038225	3039449
chr2R	3039576	3039721
chr2R	3040325	3040457
chr2R	3040553	3041141
chr2R	3041254	3041436
chr2R	3041496	3041602
chr2R	3041814	3042049
chr2R	3059141	3059290
chr2R	3088306	3088476
chr2R	3088645	3088801
chr2R	3114318	3114415
chr2R	3162786	3162997
chr2R	3204754	3204864
chr2R	3228888	3229046
chr2R	3229122	3229214
chr2R	3248163	3248303
chr2R	3249083	3249201
chr2R	3249582	3250548
chr2R	3267394	3267484
chr2R	3267680	3267815
chr2R	3323332	3323433
chr2R	3324182	3324269
chr2R	3355614	3355823
chr2R	3386772	3386904
chr2R	3452792	3452902
chr2R	3475820	3475989
chr2R	3487434	3487634
chr2R	3505514	3505620
chr2R	3512722	3512826
chr2R	3514241	3514375
chr2R	3515668	3515951
chr2R	3516831	3517241
chr2R	3535289	3535381
chr2R	3535600	3535756
chr2R	3540708	3540831
chr2R	3549053	3549213
chr2R	3612144	3612232
chr2R	3641988	3642075
chr2R	3642914	3643064
chr2R	3644143	3644450
chr2R	3644939	3645151
chr2R	3645474	3645962
chr2R	3646423	3646612
chr2R	3657980	3658188
chr2R	3670916	3671150
chr2R	3671884	3671980
chr2R	3673136	3673472
chr2R	3673917	3674218
chr2R	3674509	3674898
chr2R	3680171	3680402
chr2R	3680800	3680959
chr2R	3684138	3684236
chr2R	3685795	3686017
chr2R	3686560	3687197
chr2R	3687602	3687689
chr2R	3692636	3692768
chr2R	3693258	3693422
chr2R	3726218	3726486
chr2R	3729535	3729870
chr2R	3729938	3730060
chr2R	3730690	3731151
chr2R	3740203	3740327
chr2R	3743511	3743779
chr2R	3743873	3744044
chr2R	3744698	3745098
chr2R	3750014	3750417
chr2R	3750695	3750844
chr2R	3757919	3758228
chr2R	3758341	3758464
chr2R	3759143	3759230
chr2R	3759382	3759510
chr2R	3763467	3763574
chr2R	3781026	3781172
chr2R	3802619	3802710
chr2R	3809910	3810031
chr2R	3817683	3817787
chr2R	3832115	3832202
chr2R	3837463	3837556
chr2R	3847459	3847597
chr2R	3852709	3852805
chr2R	3862526	3862628
chr2R	3863322	3863453
chr2R	3867806	3867937
chr2R	3868625	3868712
chr2R	3904512	3904647
chr2R	3906665	3906875
chr2R	3908470	3908915
chr2R	3936587	3936912
chr2R	3970198	3970320
chr2R	4015427	4015534
chr2R	4022379	4022654
chr2R	4022806	4022921
chr2R	4027078	4027171
chr2R	4047835	4048139
chr2R	4049899	4050218
chr2R	4055694	4056029
chr2R	4056678	4056771
chr2R	4071404	4071769
chr2R	4073631	4073998
chr2R	4077167	4077389
chr2R	4096110	4096382
chr2R	4099258	4099452
chr2R	4099603	4099763
chr2R	4100387	4100631
chr2R	4103351	4103450
chr2R	4106734	4106955
chr2R	4135249	4135464
chr2R	4164561	4164747
chr2R	4198999	4199133
chr2R	4207446	4207614
chr2R	4209823	4210072
chr2R	4222239	4222381
chr2R	4256516	4256706
chr2R	4270577	4270693
chr2R	4270789	4270931
chr2R	4288780	4288910
chr2R	4289777	4290177
chr2R	4292341	4292789
chr2R	4293574	4293947
chr2R	4305851	4305952
chr2R	4306727	4306820
chr2R	4307729	4307886
chr2R	4314465	4314649
chr2R	4314890	4315071
chr2R	4315441	4316108
chr2R	4318213	4318403
chr2R	4318692	4319394
chr2R	4320020	4320249
chr2R	4325259	4325422
chr2R	4330078	4330230
chr2R	4332409	4332498
chr2R	4341143	4341238
chr2R	4354245	4354658
chr2R	4380725	4380828
chr2R	4386168	4386278
chr2R	4411817	4412284
chr2R	4428189	4428455
chr2R	4431261	4431568
chr2R	4434263	4434350
chr2R	4441129	4441300
chr2R	4441673	4441760
chr2R	4441852	4442161
chr2R	4456842	4457022
chr2R	4518511	4518635
chr2R	4518860	4518981
chr2R	4522149	4522265
chr2R	4545116	4545266
chr2R	4548754	4548964
chr2R	4553339	4553452
chr2R	4579751	4581389
chr2R	4587887	4587985
chr2R	4593329	4593445
chr2R	4628489	4628765
chr2R	4634389	4634476
chr2R	4652163	4652250
chr2R	4663631	4663797
chr2R	4734027	4734114
chr2R	4745700	4745862
chr2R	4767826	4768030
chr2R	4768664	4768773
chr2R	4774941	4775114
chr2R	4775285	4775718
chr2R	4775843	4775994
chr2R	4779738	4779900
chr2R	4789172	4789298
chr2R	4790035	4790263
chr2R	4798249	4798369
chr2R	4811332	4811502
chr2R	4853346	4853454
chr2R	4865669	4865771
chr2R	4868025	4868164
chr2R	4868341	4868737
chr2R	4870811	4870907
chr2R	4894542	4894649
chr2R	4894856	4895032
chr2R	4912136	4912235
chr2R	4926192	4926283
chr2R	4926498	4926611
chr2R	4968329	4968426
chr2R	5011617	5011729
chr2R	5012588	5012694
chr2R	5049269	5049450
chr2R	5050198	5050362
chr2R	5056522	5056617
chr2R	5075707	5075865
chr2R	5075969	5076068
chr2R	5097705	5097794
chr2R	5136551	5136859
chr2R	5137452	5137592
chr2R	5166477	5166614
chr2R	5168004	5168092
chr2R	5228330	5228418
chr2R	5302062	5302198
chr2R	5303021	5303114
chr2R	5342024	5342159
chr2R	5346961	5347086
chr2R	5348652	5348748
chr2R	5358885	5359123
chr2R	5386264	5386453
chr2R	5399460	5399638
chr2R	5401522	5401619
chr2R	5455273	5455401
chr2R	5598433	5599027
chr2R	5616837	5617151
chr2R	5619074	5619177
chr2R	5640972	5641291
chr2R	5648324	5648478
chr2R	5860192	5860284
chr2R	5865995	5866304
chr2R	5870175	5870324
chr2R	5903096	5903183
chr2R	5904220	5904568
chr2R	5907248	5907389
chr2R	5907540	5908051
chr2R	5925640	5925793
chr2R	5926056	5926246
chr2R	5951676	5951980
chr2R	5975155	5975470
chr2R	5981241	5981437
chr2R	6083379	6083470
chr2R	6115564	6115651
chr2R	6119328	6119434
chr2R	6133662	6133891
chr2R	6158213	6158383
chr2R	6168375	6168595
chr2R	6261324	6262002
chr2R	6266820	6267251
chr2R	6268261	6268593
chr2R	6294735	6294915
chr2R	6314092	6314240
chr2R	6392182	6392366
chr2R	6427862	6427974
chr2R	6478492	6478625
chr2R	6479286	6479506
chr2R	6479674	6479960
chr2R	6497523	6497695
chr2R	6501131	6501264
chr2R	6504951	6505171
chr2R	6534861	6535011
chr2R	6544342	6544453
chr2R	6566868	6566970
chr2R	6580708	6580843
chr2R	6598152	6598334
chr2R	6723257	6723625
chr2R	6728042	6728161
chr2R	6730288	6731197
chr2R	6958199	6958542
chr2R	6964642	6964733
chr2R	7139733	7139913
chr2R	7199630	7199727
chr2R	7204279	7204454
chr2R	7216511	7216599
chr2R	7263299	7263440
chr2R	7264077	7264314
chr2R	7264409	7264538
chr2R	7267429	7267829
chr2R	7292683	7292782
chr2R	7318382	7318514
chr2R	7326849	7326975
chr2R	7362794	7362886
chr2R	7364403	7364530
chr2R	7375989	7376093
chr2R	7376797	7377002
chr2R	7380542	7380685
chr2R	7419840	7419947
chr2R	7480712	7480904
chr2R	7481321	7481535
chr2R	7545676	7546014
chr2R	7546074	7546196
chr2R	7608590	7613551
chr2R	7618391	7618483
chr2R	7650052	7650264
chr2R	7717840	7717975
chr2R	7737234	7737351
chr2R	7742433	7742552
chr2R	7757806	7757964
chr2R	7758140	7758259
chr2R	7760937	7761121
chr2R	7761914	7762061
chr2R	7779272	7779590
chr2R	7786208	7786372
chr2R	7850485	7850591
chr2R	7863157	7863303
chr2R	7872248	7872387
chr2R	8078358	8078563
chr2R	8083421	8083537
chr2R	8107718	8107878
chr2R	8108455	8108837
chr2R	8112358	8112489
chr2R	8112612	8112786
chr2R	8134033	8134233
chr2R	8174960	8175112
chr2R	8177688	8177913
chr2R	8249389	8249531
chr2R	8252638	8252781
chr2R	8320902	8321034
chr2R	8335036	8335144
chr2R	8335370	8335458
chr2R	8349860	8350023
chr2R	8383497	8383609
chr2R	8399977	8400070
chr2R	8400316	8400411
chr2R	8585144	8585231
chr2R	8652635	8652747
chr2R	8655728	8655909
chr2R	8668779	8668924
chr2R	8678099	8678203
chr2R	8686809	8686920
chr2R	8745551	8745833
chr2R	8770038	8770183
chr2R	8772436	8772548
chr2R	8811568	8811691
chr2R	8840787	8841010
chr2R	8844740	8844840
chr2R	8854371	8854565
chr2R	8902134	8902250
chr2R	8934862	8934950
chr2R	8955908	8956207
chr2R	8958595	8958729
chr2R	8996331	8996533
chr2R	9028196	9028366
chr2R	9028419	9028506
chr2R	9029141	9029269
chr2R	9059346	9059439
chr2R	9258139	9258250
chr2R	9276620	9276718
chr2R	9301885	9302034
chr2R	9302285	9302558
chr2R	9320913	9321125
chr2R	9350758	9350879
chr2R	9360187	9360413
chr2R	9387903	9388110
chr2R	9408993	9409103
chr2R	9446556	9446667
chr2R	9459931	9460095
chr2R	9462775	9462864
chr2R	9489530	9489658
chr2R	9517466	9517733
chr2R	9519437	9519770
chr2R	9521260	9521593
chr2R	9521788	9522434
chr2R	9522683	9522863
chr2R	9526804	9526975
chr2R	9528861	9529006
chr2R	9540578	9540673
chr2R	9541247	9541428
chr2R	9548261	9548434
chr2R	9567361	9567493
chr2R	9626789	9626887
chr2R	9656000	9656115
chr2R	9659970	9660123
chr2R	9670733	9670851
chr2R	9727763	9727850
chr2R	9728406	9728851
chr2R	9731750	9732149
chr2R	9755392	9755494
chr2R	9804282	9804398
chr2R	9930119	9930342
chr2R	9955037	9955124
chr2R	9956378	9956498
chr2R	9994467	9994672
chr2R	9996397	9996520
chr2R	10024081	10024275
chr2R	10041528	10043246
chr2R	10045506	10045637
chr2R	10057744	10057986
chr2R	10101710	10101868
chr2R	10107682	10107800
chr2R	10125783	10126014
chr2R	10126576	10126677
chr2R	10127282	10127466
chr2R	10134848	10135025
chr2R	10156255	10156374
chr2R	10184912	10185061
chr2R	10205266	10205445
chr2R	10206318	10206652
chr2R	10223414	10223785
chr2R	10238395	10238486
chr2R	10332922	10333059
chr2R	10333295	10333530
chr2R	10333865	10334020
chr2R	10353738	10353960
chr2R	10356470	10356581
chr2R	10357814	10357922
chr2R	10360549	10360679
chr2R	10394776	10394912
chr2R	10402806	10403037
chr2R	10415368	10415667
chr2R	10423210	10423378
chr2R	10429935	10430113
chr2R	10461853	10462068
chr2R	10463458	10463694
chr2R	10463929	10464017
chr2R	10478452	10478580
chr2R	10498247	10498476
chr2R	10499474	10499572
chr2R	10503565	10503689
chr2R	10506513	10506615
chr2R	10506778	10506921
chr2R	10513916	10514089
chr2R	10514692	10515051
chr2R	10515222	10515475
chr2R	10516259	10516620
chr2R	10519277	10519545
chr2R	10521352	10521576
chr2R	10523070	10523238
chr2R	10525000	10525248
chr2R	10538273	10538417
chr2R	10548468	10548591
chr2R	10555380	10555694
chr2R	10558237	10558553
chr2R	10559542	10559695
chr2R	10564405	10565145
chr2R	10568524	10569052
chr2R	10572061	10572154
chr2R	10575168	10575610
chr2R	10576357	10576453
chr2R	10576755	10577102
chr2R	10578454	10578565
chr2R	10579756	10579984
chr2R	10583986	10584132
chr2R	10596570	10597517
chr2R	10603686	10604171
chr2R	10604283	10604428
chr2R	10606886	10607027
chr2R	10607166	10607307
chr2R	10607819	10607933
chr2R	10660549	10660640
chr2R	10665945	10666051
chr2R	10702593	10702887
chr2R	10717818	10717952
chr2R	10718032	10718355
chr2R	10762445	10762592
chr2R	10787189	10787447
chr2R	10795843	10795936
chr2R	10798054	10798191
chr2R	10804145	10804417
chr2R	10853956	10854100
chr2R	10906270	10906409
chr2R	10906504	10906642
chr2R	10911686	10911777
chr2R	10915773	10915881
chr2R	10926945	10927062
chr2R	10932663	10932752
chr2R	10944402	10944618
chr2R	10949122	10949259
chr2R	10949796	10950271
chr2R	10950410	10950581
chr2R	10953182	10953532
chr2R	10963344	10963479
chr2R	10969897	10970126
chr2R	10973350	10973441
chr2R	10979213	10979487
chr2R	10984299	10984735
chr2R	11001481	11001672
chr2R	11017905	11018038
chr2R	11039014	11039150
chr2R	11043502	11043771
chr2R	11053320	11053461
chr2R	11071919	11072073
chr2R	11096615	11096727
chr2R	11101448	11101612
chr2R	11102235	11102322
chr2R	11175510	11175808
chr2R	11176705	11176885
chr2R	11177884	11178142
chr2R	11184693	11184842
chr2R	11203369	11203638
chr2R	11300932	11301072
chr2R	11348311	11348398
chr2R	11352052	11352250
chr2R	11352390	11352783
chr2R	11397823	11397911
chr2R	11408951	11409352
chr2R	11410126	11410307
chr2R	11416803	11416963
chr2R	11417364	11417565
chr2R	11420625	11420719
chr2R	11481820	11481923
chr2R	11491599	11491733
chr2R	11494852	11495033
chr2R	11556369	11556532
chr2R	11582045	11582281
chr2R	11594251	11594415
chr2R	11597019	11597202
chr2R	11601751	11601927
chr2R	11606110	11606407
chr2R	11630001	11630120
chr2R	11630971	11631089
chr2R	11634225	11634456
[truncated: 7,685 more rows]

## Sheet: List2
chr	start	end
chr2L	33144	33386
chr2L	34267	34416
chr2L	34978	35207
chr2L	189963	190413
chr2L	195747	196009
chr2L	217484	217570
chr2L	217692	217800
chr2L	222533	222665
chr2L	225757	225888
chr2L	225977	226048
chr2L	247124	247215
chr2L	247591	247705
chr2L	248446	248518
chr2L	260261	260447
chr2L	327932	328477
chr2L	330648	331069
chr2L	346190	346270
chr2L	348552	348721
chr2L	348776	348891
chr2L	354510	354612
chr2L	419445	419520
chr2L	447665	447781
chr2L	469025	469115
chr2L	471432	471594
chr2L	510516	510708
chr2L	512775	512899
chr2L	527440	527526
chr2L	529533	529655
chr2L	582328	582473
chr2L	605516	605826
chr2L	613140	613316
chr2L	626424	628115
chr2L	633939	634010
chr2L	694865	695035
chr2L	704148	704240
chr2L	744709	744796
chr2L	828903	829004
chr2L	938368	938471
chr2L	940969	941109
chr2L	941162	941256
chr2L	945217	945298
chr2L	974378	974589
chr2L	1004696	1004831
chr2L	1009672	1009743
chr2L	1010224	1010346
chr2L	1051052	1051289
chr2L	1220788	1220898
chr2L	1229931	1230002
chr2L	1249926	1249998
chr2L	1271796	1271909
chr2L	1301825	1302092
chr2L	1317428	1317602
chr2L	1544903	1545032
chr2L	1552604	1552788
chr2L	1560251	1560348
chr2L	1579651	1579774
chr2L	1580679	1580888
chr2L	1597979	1598071
chr2L	1619097	1619211
chr2L	1619969	1620043
chr2L	1653322	1653430
chr2L	1658247	1658382
chr2L	1666874	1667008
chr2L	1674770	1674849
chr2L	1679628	1679724
chr2L	1685506	1685661
chr2L	1691158	1691479
chr2L	1697732	1697902
chr2L	1768243	1768314
chr2L	1768974	1769050
chr2L	1772164	1772270
chr2L	1777335	1777416
chr2L	1777595	1777722
chr2L	1778071	1778188
chr2L	1778890	1778965
chr2L	1802026	1802234
chr2L	1839481	1839732
chr2L	1853260	1853352
chr2L	1868639	1868818
chr2L	1880461	1880533
chr2L	1886539	1886622
chr2L	1890089	1890424
chr2L	1911010	1911240
chr2L	1912665	1912862
chr2L	1926635	1926756
chr2L	1928118	1928320
chr2L	1972165	1972243
chr2L	1975690	1975764
chr2L	1990742	1990834
chr2L	2013816	2013900
chr2L	2059130	2059287
chr2L	2086313	2086391
chr2L	2092450	2092624
chr2L	2103075	2103155
chr2L	2108323	2108499
chr2L	2113378	2113563
chr2L	2163481	2163665
chr2L	2163939	2164114
chr2L	2175365	2175782
chr2L	2177964	2178153
chr2L	2197749	2197835
chr2L	2226853	2226963
chr2L	2273890	2273962
chr2L	2275224	2275297
chr2L	2279455	2279589
chr2L	2319951	2320066
chr2L	2344989	2345119
chr2L	2355735	2355920
chr2L	2442308	2442379
chr2L	2459246	2459415
chr2L	2566993	2567412
chr2L	2569393	2569771
chr2L	2570460	2570531
chr2L	2616254	2616365
chr2L	2661274	2662913
chr2L	2746153	2746374
chr2L	2756235	2756511
chr2L	2773404	2773475
chr2L	2774063	2774424
chr2L	2777187	2777286
chr2L	2777968	2778129
chr2L	2780188	2780515
chr2L	2784395	2784518
chr2L	2785365	2785611
chr2L	2789415	2789487
chr2L	2790304	2790585
chr2L	2799014	2799099
chr2L	2888404	2888494
chr2L	2890317	2890612
chr2L	2904991	2905135
chr2L	2905268	2905590
chr2L	2920814	2920888
chr2L	2921763	2921914
chr2L	2924477	2924715
chr2L	2944988	2945212
chr2L	2958127	2958303
chr2L	2966546	2966688
chr2L	3106201	3106478
chr2L	3116542	3116850
chr2L	3137833	3138024
chr2L	3142665	3142737
chr2L	3152203	3152313
chr2L	3189641	3189714
chr2L	3196802	3196911
chr2L	3204898	3204969
chr2L	3342118	3342343
chr2L	3345640	3345892
chr2L	3356423	3356497
chr2L	3362784	3362933
chr2L	3411284	3411389
chr2L	3426706	3426852
chr2L	3478290	3478463
chr2L	3564671	3564767
chr2L	3570494	3570645
chr2L	3592925	3592996
chr2L	3656109	3656331
chr2L	3658099	3658510
chr2L	3724902	3724973
chr2L	3726372	3726510
chr2L	3736666	3736845
chr2L	3753822	3753907
chr2L	3759335	3759454
chr2L	3773844	3773940
chr2L	3808733	3809236
chr2L	3809891	3809973
chr2L	3810140	3810452
chr2L	3810600	3810723
chr2L	3828587	3828740
chr2L	3836358	3836450
chr2L	3850955	3851094
chr2L	3852460	3852591
chr2L	3853824	3854001
chr2L	3855779	3856043
chr2L	3888153	3888466
chr2L	3891742	3891910
chr2L	3892337	3892456
chr2L	3937313	3937464
chr2L	3950711	3950896
chr2L	3955407	3955587
chr2L	3956912	3957024
chr2L	3958714	3958812
chr2L	3970731	3971107
chr2L	3984235	3984345
chr2L	4018985	4019065
chr2L	4026546	4026685
chr2L	4034623	4034864
chr2L	4037041	4037191
chr2L	4043702	4043886
chr2L	4050039	4050317
chr2L	4053105	4053393
chr2L	4055961	4056097
chr2L	4062998	4063121
chr2L	4083990	4084136
chr2L	4088924	4089043
chr2L	4091460	4091612
chr2L	4091711	4091874
chr2L	4093364	4093448
chr2L	4108640	4108734
chr2L	4123131	4123448
chr2L	4158834	4158978
chr2L	4163487	4163610
chr2L	4163673	4163807
chr2L	4175568	4175786
chr2L	4192959	4193046
chr2L	4222638	4222900
chr2L	4316054	4316125
chr2L	4316865	4316979
chr2L	4321230	4321329
chr2L	4323353	4323535
chr2L	4323730	4323839
chr2L	4418247	4418439
chr2L	4420078	4420205
chr2L	4531791	4532049
chr2L	4537109	4537214
chr2L	4544160	4544315
chr2L	4546194	4546679
chr2L	4549178	4549486
chr2L	4550122	4550244
chr2L	4550921	4551074
chr2L	4643189	4643279
chr2L	4647515	4647725
chr2L	4663066	4663300
chr2L	4822621	4822920
chr2L	4853588	4853660
chr2L	4858885	4858962
chr2L	4868620	4868809
chr2L	4873520	4873763
chr2L	4916037	4916114
chr2L	4938028	4938961
chr2L	4939029	4939305
chr2L	4940456	4940998
chr2L	4989984	4990161
chr2L	5007075	5007161
chr2L	5007924	5008011
chr2L	5085859	5085982
chr2L	5086898	5086993
chr2L	5087494	5087592
chr2L	5108890	5109064
chr2L	5156995	5157124
chr2L	5206990	5207061
chr2L	5207408	5207545
chr2L	5209299	5209484
chr2L	5209671	5209758
chr2L	5294771	5294869
chr2L	5326054	5326311
chr2L	5342301	5342489
chr2L	5360580	5360750
chr2L	5388958	5389044
chr2L	5401951	5402106
chr2L	5447654	5447800
chr2L	5453972	5454096
chr2L	5567089	5567181
chr2L	5585749	5585941
chr2L	5618420	5618501
chr2L	5729431	5729596
chr2L	5760576	5760672
chr2L	5760749	5760821
chr2L	5761707	5761999
chr2L	5835565	5835742
chr2L	5972962	5973128
chr2L	5973396	5973564
chr2L	6152530	6153025
chr2L	6160052	6160181
chr2L	6164942	6165013
chr2L	6210675	6210771
chr2L	6218826	6218948
chr2L	6249466	6249555
chr2L	6321325	6321406
chr2L	6427893	6427995
chr2L	6437017	6437100
chr2L	6520045	6520143
chr2L	6552872	6552984
chr2L	6572985	6573103
chr2L	6587214	6587349
chr2L	6644616	6644909
chr2L	6691113	6691279
chr2L	6786827	6786936
chr2L	6834895	6835007
chr2L	6836221	6836329
chr2L	6885259	6885561
chr2L	6923720	6923801
chr2L	6925701	6925964
chr2L	6926771	6927284
chr2L	6930207	6930324
chr2L	6931236	6931597
chr2L	6992561	6992734
chr2L	6995160	6995330
chr2L	6997026	6997180
chr2L	6997314	6997912
chr2L	7034071	7034235
chr2L	7035114	7035340
chr2L	7083796	7083878
chr2L	7089223	7089332
chr2L	7101476	7101567
chr2L	7128437	7128624
chr2L	7129120	7129191
chr2L	7129273	7129464
chr2L	7130982	7131143
chr2L	7140077	7140193
chr2L	7151752	7151916
chr2L	7164996	7165125
chr2L	7196489	7196723
chr2L	7196803	7196926
chr2L	7219175	7219378
chr2L	7219434	7219505
chr2L	7219733	7219839
chr2L	7226041	7226143
chr2L	7246157	7246252
chr2L	7251967	7252226
chr2L	7255417	7255822
chr2L	7272973	7273068
chr2L	7340994	7341070
chr2L	7344333	7344417
chr2L	7344486	7344562
chr2L	7356712	7356858
chr2L	7357714	7357789
chr2L	7363764	7364026
chr2L	7420848	7420964
chr2L	7423883	7424129
chr2L	7456562	7456671
chr2L	7487727	7487852
chr2L	7498522	7498774
chr2L	7516645	7516726
chr2L	7532355	7532505
chr2L	7545417	7545993
chr2L	7568839	7569027
chr2L	7577255	7577371
chr2L	7647127	7647320
chr2L	7652728	7652852
chr2L	7811864	7811982
chr2L	7831925	7832271
chr2L	7836696	7836989
chr2L	7842952	7843050
chr2L	7845005	7845157
chr2L	7861937	7862368
chr2L	7904190	7904311
chr2L	7905263	7905388
chr2L	7914907	7915064
chr2L	7927489	7927678
chr2L	7931093	7931296
chr2L	7932095	7932303
chr2L	7932692	7932834
chr2L	7936719	7936903
chr2L	7946371	7946474
chr2L	7960983	7961173
chr2L	7961318	7961486
chr2L	7978557	7978934
chr2L	7981983	7982326
chr2L	7982815	7983028
chr2L	7983116	7983203
chr2L	8020887	8021021
chr2L	8034619	8034716
chr2L	8038464	8038627
chr2L	8089285	8089940
chr2L	8093143	8093226
chr2L	8104339	8104702
chr2L	8107884	8108190
chr2L	8109946	8110168
chr2L	8110445	8110736
chr2L	8111253	8111358
chr2L	8112350	8113009
chr2L	8115364	8115447
chr2L	8115537	8115829
chr2L	8116071	8116225
chr2L	8127360	8127556
chr2L	8142994	8143121
chr2L	8174961	8175115
chr2L	8175833	8175970
chr2L	8185673	8185815
chr2L	8285237	8285420
chr2L	8287721	8287959
chr2L	8415772	8415977
chr2L	8419558	8419696
chr2L	8429882	8430026
chr2L	8430479	8430622
chr2L	8453471	8453583
chr2L	8509356	8509482
chr2L	8555453	8555525
chr2L	8560442	8560515
chr2L	8561561	8561653
chr2L	8563145	8563271
chr2L	8576557	8576774
chr2L	8581430	8581501
chr2L	8581628	8581701
chr2L	8585459	8585599
chr2L	8595542	8595720
chr2L	8596343	8596645
chr2L	8599722	8600120
chr2L	8602361	8602438
chr2L	8603253	8603405
chr2L	8603875	8603953
chr2L	8607098	8607200
chr2L	8647046	8647137
chr2L	8649541	8649679
chr2L	8669291	8669393
chr2L	8691775	8691889
chr2L	8708536	8708810
chr2L	8719581	8719676
chr2L	8749759	8750025
chr2L	8750556	8750629
chr2L	8823237	8823345
chr2L	8922819	8922896
chr2L	8976431	8976504
chr2L	9006561	9006644
chr2L	9006697	9006809
chr2L	9008135	9008206
chr2L	9009256	9009367
chr2L	9049197	9049335
chr2L	9050447	9050553
chr2L	9091697	9091884
chr2L	9117051	9117257
chr2L	9130862	9131059
chr2L	9134491	9134620
chr2L	9134908	9135165
chr2L	9171465	9171684
chr2L	9173329	9173472
chr2L	9180750	9180893
chr2L	9182502	9182659
chr2L	9192524	9192778
chr2L	9205402	9205817
chr2L	9208089	9208160
chr2L	9208251	9208360
chr2L	9211796	9211897
chr2L	9215173	9215355
chr2L	9220605	9220798
chr2L	9221747	9221841
chr2L	9271194	9271272
chr2L	9291246	9291348
chr2L	9292109	9292228
chr2L	9293189	9293307
chr2L	9295407	9295485
chr2L	9295573	9295680
chr2L	9314878	9315128
chr2L	9323126	9323297
chr2L	9420593	9420732
chr2L	9493982	9494053
chr2L	9514852	9514958
chr2L	9559223	9559382
chr2L	9565342	9565421
chr2L	9569305	9569668
chr2L	9571113	9571222
chr2L	9671487	9671584
chr2L	9675580	9675702
chr2L	9682282	9682491
chr2L	9683966	9684146
chr2L	9698657	9698808
chr2L	9705761	9705897
chr2L	9714399	9714725
chr2L	9721639	9721920
chr2L	9722970	9723091
chr2L	9726134	9726307
chr2L	9727455	9727610
chr2L	9744745	9744842
chr2L	9752916	9753065
chr2L	9796569	9796865
chr2L	9800571	9800729
chr2L	9801758	9801904
chr2L	9802630	9802774
chr2L	9803711	9804335
chr2L	9809049	9809173
chr2L	9812898	9813018
chr2L	9813905	9814165
chr2L	9819520	9819674
chr2L	9854622	9854711
chr2L	9870087	9870461
chr2L	9877383	9877636
chr2L	9877737	9877969
chr2L	9879247	9879384
chr2L	9882342	9882470
chr2L	9898260	9899271
chr2L	9899323	9902892
chr2L	9907055	9907163
chr2L	9974394	9974779
chr2L	9974831	9975022
chr2L	9975157	9975288
chr2L	9977082	9977160
chr2L	9979572	9979753
chr2L	10072750	10072891
chr2L	10123474	10123547
chr2L	10124229	10124377
chr2L	10157159	10157375
chr2L	10163014	10163085
chr2L	10192276	10192372
chr2L	10392434	10392518
chr2L	10499152	10499224
chr2L	10594114	10594296
chr2L	10594420	10594512
chr2L	10612516	10612624
chr2L	10621612	10621728
chr2L	10621972	10622078
chr2L	10648239	10648312
chr2L	10808024	10808129
chr2L	10834691	10834873
chr2L	10841613	10841828
chr2L	10875508	10875625
chr2L	10877946	10878392
chr2L	10881431	10881801
chr2L	10882404	10882486
chr2L	10911105	10911233
chr2L	10947932	10948144
chr2L	11032726	11032800
chr2L	11039841	11040001
chr2L	11048219	11048290
chr2L	11050541	11050637
chr2L	11063444	11063664
chr2L	11161598	11161717
chr2L	11164698	11164948
chr2L	11191445	11191518
chr2L	11202180	11202251
chr2L	11212869	11213003
chr2L	11219272	11219415
chr2L	11229042	11229173
chr2L	11229845	11229936
chr2L	11231331	11231445
chr2L	11340959	11341063
chr2L	11359489	11359583
chr2L	11447415	11447519
chr2L	11447684	11447755
chr2L	11470282	11470490
chr2L	11488227	11488429
chr2L	11489299	11489380
chr2L	11491569	11491794
chr2L	11541115	11541241
chr2L	11547108	11547201
chr2L	11615353	11615512
chr2L	11720072	11720160
chr2L	11752652	11752729
chr2L	11756675	11756771
chr2L	11801896	11802235
chr2L	11804482	11804655
chr2L	11806789	11806883
chr2L	11820738	11820838
chr2L	11829892	11830244
chr2L	11832462	11832684
chr2L	11906704	11906781
chr2L	11970489	11970696
chr2L	11970765	11970855
chr2L	11974736	11974819
chr2L	12068087	12068192
chr2L	12068786	12069177
chr2L	12069325	12069413
chr2L	12072368	12072584
chr2L	12073184	12073469
chr2L	12127311	12127794
chr2L	12133028	12133104
chr2L	12145065	12145226
chr2L	12164498	12164594
chr2L	12195438	12195590
chr2L	12212138	12212272
chr2L	12228956	12229040
chr2L	12249317	12249735
chr2L	12256274	12256382
chr2L	12260598	12260676
chr2L	12265725	12265893
chr2L	12273153	12273428
chr2L	12276725	12276996
chr2L	12277959	12278109
chr2L	12285504	12285891
chr2L	12288585	12288760
chr2L	12302780	12302869
chr2L	12348669	12348822
chr2L	12362813	12363040
chr2L	12374840	12374941
chr2L	12375781	12375976
chr2L	12408131	12408203
chr2L	12456802	12456984
chr2L	12460626	12460902
chr2L	12461508	12461807
chr2L	12462597	12462680
chr2L	12467603	12467773
chr2L	12484231	12484417
chr2L	12507710	12507820
chr2L	12510108	12510234
chr2L	12513540	12513613
chr2L	12513848	12514026
chr2L	12521048	12521290
chr2L	12523319	12523433
chr2L	12524424	12524521
chr2L	12541452	12541651
chr2L	12543105	12543191
chr2L	12544010	12544200
chr2L	12545186	12545307
chr2L	12545367	12545519
chr2L	12561918	12562146
chr2L	12563950	12564057
chr2L	12564201	12564774
chr2L	12568035	12568106
chr2L	12595246	12595351
chr2L	12605978	12606080
chr2L	12615855	12615934
chr2L	12617934	12618047
chr2L	12642975	12643053
chr2L	12649871	12649980
chr2L	12657308	12657745
chr2L	12659372	12659500
chr2L	12680255	12680332
chr2L	12688888	12689081
chr2L	12727184	12727272
chr2L	12732672	12732795
chr2L	12741853	12741979
chr2L	12742086	12742157
chr2L	12754535	12754650
chr2L	12765561	12765680
chr2L	12768094	12768302
chr2L	12772652	12772726
chr2L	12794644	12794757
chr2L	12822227	12822403
chr2L	12845851	12845943
chr2L	12862818	12862903
chr2L	12897356	12897446
chr2L	12934508	12934868
chr2L	12940543	12940747
chr2L	12944714	12944928
chr2L	12958313	12958463
chr2L	12960352	12960498
chr2L	13003337	13003522
chr2L	13046227	13046307
chr2L	13069881	13069992
chr2L	13072920	13072999
chr2L	13076383	13076537
chr2L	13076632	13076709
chr2L	13089874	13090340
chr2L	13132452	13132579
chr2L	13138322	13138417
chr2L	13278242	13278335
chr2L	13296891	13296963
chr2L	13316512	13316657
chr2L	13451822	13451893
chr2L	13485434	13485606
chr2L	13485919	13486284
chr2L	13488089	13488299
chr2L	13489297	13489523
chr2L	13522765	13522858
chr2L	13522910	13522995
chr2L	13526295	13526510
chr2L	13546249	13546370
chr2L	13554851	13554961
chr2L	13560017	13560138
chr2L	13562145	13562224
chr2L	13565846	13565941
chr2L	13593715	13593911
chr2L	13598007	13598169
chr2L	13625796	13625879
chr2L	13625936	13626059
chr2L	13632321	13632456
chr2L	13683287	13683447
chr2L	13780015	13780129
chr2L	13861122	13861295
chr2L	13889385	13889470
chr2L	14050057	14050311
chr2L	14056325	14056396
chr2L	14061043	14061123
chr2L	14061179	14061427
chr2L	14077827	14077914
chr2L	14079961	14080359
chr2L	14083146	14083368
chr2L	14083557	14083739
chr2L	14084756	14084842
chr2L	14084947	14085029
chr2L	14090143	14090385
chr2L	14115462	14115613
chr2L	14120743	14120888
chr2L	14161371	14162142
chr2L	14162451	14162619
chr2L	14162743	14162980
chr2L	14182943	14183101
chr2L	14185638	14185812
chr2L	14203931	14204014
chr2L	14245288	14245359
chr2L	14263380	14263541
chr2L	14272052	14272160
chr2L	14311270	14311458
chr2L	14334051	14334131
chr2L	14374381	14374535
chr2L	14382183	14382254
chr2L	14398673	14398804
chr2L	14449380	14449616
chr2L	14466150	14466221
chr2L	14490107	14490210
chr2L	14600569	14600759
chr2L	14601412	14601564
chr2L	14615333	14615404
chr2L	14637671	14637831
chr2L	14650571	14650782
chr2L	14674550	14674714
chr2L	14679834	14680017
chr2L	14762248	14762347
chr2L	14921587	14921693
chr2L	14941287	14941397
chr2L	14967684	14967945
chr2L	14973622	14973725
chr2L	14990558	14990722
chr2L	15017261	15017677
chr2L	15020793	15020866
chr2L	15027204	15027277
chr2L	15027863	15028058
chr2L	15033820	15033932
chr2L	15057365	15057454
chr2L	15062466	15062600
chr2L	15095001	15095170
chr2L	15195459	15195641
chr2L	15202914	15203063
chr2L	15216487	15216659
chr2L	15219175	15219262
chr2L	15234675	15234746
chr2L	15241084	15241187
chr2L	15254555	15254751
chr2L	15256687	15256781
chr2L	15261509	15261646
chr2L	15265843	15266035
chr2L	15338223	15338428
chr2L	15345036	15345129
chr2L	15397637	15397731
chr2L	15408895	15409016
chr2L	15415891	15415962
chr2L	15438909	15438985
chr2L	15446721	15446815
chr2L	15547158	15547239
chr2L	15587860	15588278
chr2L	15591355	15591635
chr2L	15592250	15592413
chr2L	15592484	15592677
chr2L	15632763	15632984
chr2L	15725170	15725418
chr2L	15726798	15726881
chr2L	15731434	15731555
chr2L	15734124	15734280
chr2L	15741994	15742271
chr2L	15745009	15745207
chr2L	15810669	15810750
chr2L	15814182	15814255
chr2L	15850814	15851012
chr2L	15873271	15873368
chr2L	15923057	15923148
chr2L	15952419	15952635
chr2L	15996173	15996267
chr2L	16010461	16010669
chr2L	16066172	16066415
chr2L	16082142	16082378
chr2L	16121156	16121293
chr2L	16124892	16124991
chr2L	16135864	16135987
chr2L	16154845	16154986
chr2L	16155582	16155939
chr2L	16158981	16159445
chr2L	16169542	16169651
chr2L	16244212	16244313
chr2L	16276983	16277283
chr2L	16315288	16315432
chr2L	16330971	16331141
chr2L	16335525	16335701
chr2L	16347220	16347323
chr2L	16351049	16351151
chr2L	16357361	16357447
chr2L	16358913	16359178
chr2L	16359243	16359381
chr2L	16397886	16397985
chr2L	16415963	16416121
chr2L	16422907	16423054
chr2L	16425494	16425814
chr2L	16459260	16459597
chr2L	16470524	16470667
chr2L	16479612	16479724
chr2L	16480206	16480286
chr2L	16481143	16481286
chr2L	16495673	16495776
chr2L	16503328	16503580
chr2L	16508965	16509143
chr2L	16512728	16513246
chr2L	16513401	16513547
chr2L	16515266	16515352
chr2L	16515524	16515641
chr2L	16517780	16517853
chr2L	16517927	16518117
chr2L	16521742	16521832
chr2L	16524449	16524533
chr2L	16531015	16531215
chr2L	16531292	16531363
chr2L	16533017	16533106
chr2L	16534133	16534391
chr2L	16534954	16535132
chr2L	16536772	16536897
chr2L	16539958	16540125
chr2L	16542083	16542391
chr2L	16553151	16553254
chr2L	16562392	16562510
chr2L	16562610	16562851
chr2L	16572580	16572660
chr2L	16588963	16589195
chr2L	16590433	16590544
chr2L	16597693	16597803
chr2L	16602570	16602689
chr2L	16609448	16609546
chr2L	16613237	16613337
chr2L	16614796	16614905
chr2L	16620710	16620895
chr2L	16632026	16632312
chr2L	16641811	16642040
chr2L	16645511	16645816
chr2L	16662021	16662161
chr2L	16725728	16725848
chr2L	16748880	16748954
chr2L	16771802	16771881
chr2L	16772781	16772918
chr2L	16815022	16815171
chr2L	16896706	16896826
chr2L	16901715	16901975
chr2L	16917546	16917646
chr2L	16925202	16925285
chr2L	16941496	16941755
chr2L	16946028	16946395
chr2L	16960153	16960319
chr2L	17145608	17145777
chr2L	17204280	17204441
chr2L	17209317	17209537
chr2L	17211167	17211238
chr2L	17234195	17234394
chr2L	17249362	17249623
chr2L	17270674	17270774
chr2L	17276247	17276366
chr2L	17282233	17282306
chr2L	17286744	17287226
chr2L	17314588	17314683
chr2L	17320355	17320426
chr2L	17338658	17338764
chr2L	17345944	17346052
chr2L	17363270	17363341
chr2L	17471110	17471256
chr2L	17515748	17515841
chr2L	17544793	17544915
chr2L	17557854	17558005
chr2L	17559039	17559246
chr2L	17559779	17559890
chr2L	17599768	17599921
chr2L	17606907	17607055
chr2L	17608614	17608700
chr2L	17647111	17647380
chr2L	17652989	17653072
chr2L	17653447	17653661
chr2L	17709010	17709086
chr2L	17735672	17735756
chr2L	17735812	17735924
chr2L	17754018	17754112
chr2L	17808983	17809059
chr2L	17848843	17848914
chr2L	17859423	17859535
chr2L	17910665	17910775
chr2L	17987304	17987459
chr2L	18028072	18028182
chr2L	18052891	18053093
chr2L	18093492	18093623
chr2L	18120584	18120655
chr2L	18123382	18123543
chr2L	18248140	18248275
chr2L	18248793	18248945
chr2L	18314120	18314321
chr2L	18320400	18320587
chr2L	18321377	18321453
chr2L	18326589	18326815
chr2L	18327246	18327746
chr2L	18343347	18343514
chr2L	18353423	18353530
chr2L	18387723	18387916
chr2L	18392410	18392870
chr2L	18394771	18394931
chr2L	18434827	18435055
chr2L	18439948	18440175
chr2L	18445444	18445734
chr2L	18457052	18457213
chr2L	18467571	18467705
chr2L	18559287	18559398
chr2L	18567564	18567645
chr2L	18636155	18636232
chr2L	18636637	18636746
chr2L	18647869	18648066
chr2L	18720467	18720585
chr2L	18726000	18726097
chr2L	18738204	18738276
chr2L	18751336	18751563
chr2L	18777539	18777717
chr2L	18784243	18784324
chr2L	18835471	18835697
chr2L	18845000	18845179
chr2L	18866623	18866733
chr2L	18867651	18867786
chr2L	18885590	18885700
chr2L	18898959	18899030
chr2L	18909263	18909568
chr2L	18928412	18928520
chr2L	18935068	18935406
chr2L	18937203	18937274
chr2L	18966229	18966347
chr2L	19093859	19093950
chr2L	19137830	19137961
chr2L	19145149	19145283
chr2L	19148857	19149243
chr2L	19152352	19152665
chr2L	19153152	19153355
chr2L	19159083	19159157
chr2L	19178647	19178953
chr2L	19195457	19195598
chr2L	19208100	19208221
chr2L	19260052	19261051
chr2L	19279337	19279751
chr2L	19301904	19302030
chr2L	19344579	19344702
chr2L	19347118	19347246
chr2L	19353969	19354093
chr2L	19421114	19421249
chr2L	19423255	19423339
chr2L	19475242	19475344
chr2L	19571566	19571676
chr2L	19613356	19613589
chr2L	19614320	19614406
chr2L	19618848	19619000
chr2L	19622057	19622178
chr2L	19653430	19653755
chr2L	19658882	19659064
chr2L	19670524	19670718
chr2L	19711585	19711683
chr2L	19818845	19818956
chr2L	19844647	19844937
chr2L	20005090	20005174
chr2L	20006217	20006300
chr2L	20006753	20006971
chr2L	20019064	20019201
chr2L	20057563	20057721
chr2L	20104554	20104681
chr2L	20131473	20131667
chr2L	20248158	20248386
chr2L	20249222	20249342
chr2L	20278010	20278248
chr2L	20285907	20286007
chr2L	20303957	20304134
chr2L	20309969	20310066
chr2L	20351154	20351249
chr2L	20361707	20361915
chr2L	20364162	20364246
chr2L	20390237	20390368
chr2L	20408709	20408867
chr2L	20436237	20436328
chr2L	20454150	20454267
chr2L	20517962	20518077
chr2L	20536355	20536638
chr2L	20576899	20577028
chr2L	20582818	20583047
chr2L	20594562	20594735
chr2L	20621323	20621495
chr2L	20622810	20622938
chr2L	20702033	20702104
chr2L	20705313	20705418
chr2L	20723518	20723637
chr2L	20749557	20749670
chr2L	20750314	20750525
chr2L	20876745	20876903
chr2L	20885486	20885621
chr2L	20916875	20917075
chr2L	20941162	20941357
chr2L	20944940	20945071
chr2L	20970923	20971006
chr2L	20990949	20991096
chr2L	20994749	20995132
chr2L	21008266	21008451
chr2L	21020463	21020534
chr2L	21020613	21020990
chr2L	21021287	21021453
chr2L	21022364	21022521
chr2L	21023056	21023169
chr2L	21023255	21023590
chr2L	21023717	21023866
chr2L	21029131	21029228
chr2L	21030912	21031089
chr2L	21036152	21036533
chr2L	21039366	21039593
chr2L	21040016	21040137
chr2L	21042613	21042708
chr2L	21075824	21075928
chr2L	21129990	21130325
chr2L	21178657	21178804
chr2L	21224037	21224220
chr2L	21237947	21238084
chr2L	21302944	21303029
chr2L	21306711	21306790
chr2L	21307011	21307141
chr2L	21348169	21348329
chr2L	21353986	21354057
chr2L	21360346	21360497
chr2L	21390219	21390602
chr2L	21395468	21395741
chr2L	21413185	21413293
chr2L	21413691	21414282
chr2L	21414439	21414547
chr2L	21415177	21415539
chr2L	21422553	21422636
chr2L	21422742	21422815
chr2L	21427596	21427706
chr2L	21432599	21432742
chr2L	21456734	21456909
chr2L	21466899	21467025
chr2L	21497208	21497314
chr2L	21502252	21502337
chr2L	21507484	21507568
chr2L	21517444	21517573
chr2L	21569125	21569273
chr2L	21598031	21598175
chr2L	21605711	21606030
chr2L	21608742	21609315
chr2L	21691322	21691674
chr2L	21707627	21707699
chr2L	21720122	21720298
chr2L	21733914	21733985
chr2L	21807546	21807632
chr2L	21890158	21890298
chr2L	21989656	21989892
chr2L	22086806	22087313
chr2L	22111176	22111269
chr2L	22117696	22117849
chr2L	22119454	22119527
chr2L	22149589	22149672
chr2L	22233606	22233694
chr2L	22245148	22245276
chr2L	22254710	22254859
chr2L	22255276	22255438
chr2L	22275363	22275509
chr2L	22296278	22296581
chr2L	22310853	22310941
chr2L	22417374	22417452
chr2L	22418436	22418634
chr2L	22421772	22421854
chr2L	22441296	22441369
chr2L	22512424	22512513
chr2L	22521120	22521200
chr2L	22523657	22523796
chr2L	22526531	22526623
chr2L	22530393	22530564
chr2L	22603069	22603276
chr2L	22613584	22613768
chr2L	22620506	22620595
chr2L	22681426	22681497
chr2L	22701951	22702147
chr2L	22711470	22711587
chr2L	22716140	22716339
chr2L	22778752	22778856
chr2L	22780804	22780963
chr2L	22806411	22806661
chr2L	22806837	22807196
chr2L	22807305	22807565
chr2L	22807635	22807790
chr2L	22807894	22808188
chr2L	22808277	22808412
chr2L	22828506	22828579
chr2L	22835960	22836211
chr2L	22839209	22839363
chr2L	22847405	22847476
chr2L	22875666	22875829
chr2L	22882774	22882949
chr2L	22937730	22937893
chr2L	22958924	22959042
chr2L	22973380	22973552
chr2L	22973745	22973835
chr2L	22974989	22975159
chr2L	22994265	22994336
chr2L	23007271	23007399
chr2L	23023580	23023729
chr2L	23023815	23024002
chr2L	23027903	23028001
chr2L	23037357	23037605
chr2L	23039452	23039546
chr2L	23039926	23040070
chr2L	23040196	23040455
chr2L	23065745	23065887
chr2L	23155109	23155286
chr2L	23155435	23155578
chr2L	23287988	23288100
chr2L	23288794	23288953
chr2L	23291626	23291761
chr2L	23291959	23292042
chr2L	23292930	23293072
chr2L	23295134	23295250
chr2L	23308595	23308666
chr2L	23323433	23323514
chr2L	23331013	23331262
chr2L	23356246	23356374
chr2L	23360130	23360325
chr2L	23369322	23369556
chr2L	23372958	23373225
chr2L	23373509	23373949
chr2L	23374252	23374481
chr2L	23383440	23384179
chr2L	23384633	23384871
chr2L	23385405	23385718
chr2L	23406668	23406789
chr2L	23422004	23422178
chr2L	23431123	23431196
chr2L	23431505	23431652
chr2L	23469644	23469870
chr2L	23476565	23476655
chr2L	23476939	23477016
chr2L	23477568	23477869
chr2L	23480898	23481489
chr2L	23512788	23513706
chr2R	43201	43272
chr2R	71419	71516
chr2R	74897	74970
chr2R	101466	101545
chr2R	101618	101830
chr2R	103067	103140
chr2R	110242	110602
chr2R	111092	111374
chr2R	120293	120373
chr2R	121169	121656
chr2R	123614	123690
chr2R	124201	124308
chr2R	124467	124826
chr2R	127714	128106
chr2R	128619	128973
chr2R	146887	147364
chr2R	147765	148138
chr2R	159290	159650
chr2R	159955	160256
chr2R	160870	160966
chr2R	161248	161623
chr2R	161812	162148
chr2R	162207	162413
chr2R	164431	164505
chr2R	336958	337229
chr2R	342970	343052
chr2R	355448	355615
chr2R	407717	407871
chr2R	408498	408776
chr2R	409383	409495
chr2R	411824	412349
chr2R	412658	412841
chr2R	414443	414783
chr2R	415423	415495
chr2R	416194	416351
chr2R	470092	470216
chr2R	487301	487504
chr2R	510435	511016
chr2R	511210	511701
chr2R	511782	512001
chr2R	512083	513610
chr2R	514574	514653
chr2R	515617	515688
chr2R	521193	521323
chr2R	522852	523175
chr2R	523679	523823
chr2R	537045	537126
chr2R	560403	560643
chr2R	581523	581830
chr2R	582277	582947
chr2R	583077	583220
chr2R	583416	583530
chr2R	583597	583775
chr2R	585019	585193
chr2R	585715	585824
chr2R	587868	587968
chr2R	588257	588417
chr2R	608224	608315
chr2R	611767	611886
chr2R	643573	643780
chr2R	643959	644344
chr2R	644799	644911
chr2R	648614	648778
chr2R	662989	663074
chr2R	663517	663707
chr2R	664477	664775
chr2R	667212	667375
chr2R	667601	668092
chr2R	679285	679396
chr2R	682971	683045
chr2R	686284	686422
chr2R	695557	695645
chr2R	695721	695800
chr2R	695886	696014
chr2R	700572	700961
chr2R	704143	704376
chr2R	711558	711701
chr2R	748738	748943
chr2R	770253	770337
chr2R	777349	777490
chr2R	787805	787980
chr2R	816805	816919
chr2R	816992	817105
chr2R	844667	844739
chr2R	844920	845446
chr2R	845525	845774
chr2R	845826	845914
chr2R	846001	846244
chr2R	846339	846593
chr2R	870217	870595
chr2R	876899	876979
chr2R	885784	886401
chr2R	886585	886948
chr2R	887229	887333
chr2R	887894	888005
chr2R	888075	888201
chr2R	888477	890226
chr2R	890665	890910
chr2R	936964	937076
chr2R	981107	981256
chr2R	985308	985388
chr2R	987543	987782
chr2R	988066	988162
chr2R	988304	989458
chr2R	989515	990114
chr2R	991129	991658
chr2R	999176	999272
chr2R	1001978	1002062
chr2R	1016867	1017062
chr2R	1021898	1022063
chr2R	1052289	1052390
chr2R	1058720	1058824
chr2R	1073298	1073796
chr2R	1075638	1075712
chr2R	1075832	1076007
chr2R	1083388	1083526
chr2R	1084086	1084172
chr2R	1084408	1084495
chr2R	1099041	1099157
chr2R	1110413	1110754
chr2R	1116483	1117047
chr2R	1117109	1117390
chr2R	1122841	1123123
chr2R	1127101	1127427
chr2R	1131401	1131623
chr2R	1135565	1135819
chr2R	1139757	1140087
chr2R	1143962	1144142
chr2R	1144203	1144336
chr2R	1148300	1148530
chr2R	1161416	1161637
chr2R	1166219	1166819
chr2R	1167118	1167325
chr2R	1170216	1170288
chr2R	1171020	1171550
chr2R	1171862	1172026
chr2R	1174891	1174999
chr2R	1175717	1176281
chr2R	1176606	1176760
chr2R	1188686	1188834
chr2R	1230038	1230525
chr2R	1230620	1231031
chr2R	1235785	1235932
chr2R	1241703	1241923
chr2R	1248775	1248922
chr2R	1278573	1278960
chr2R	1303458	1303546
chr2R	1315173	1315326
chr2R	1320160	1320465
chr2R	1326055	1326387
chr2R	1333916	1334013
chr2R	1345506	1345790
chr2R	1348394	1348601
chr2R	1356062	1356403
chr2R	1363295	1363459
chr2R	1364120	1364192
chr2R	1367847	1367929
chr2R	1368023	1368144
chr2R	1369841	1370097
chr2R	1377816	1377887
chr2R	1410791	1410955
chr2R	1412154	1412668
chr2R	1417505	1417576
chr2R	1417631	1417769
chr2R	1419354	1420683
chr2R	1421042	1422299
chr2R	1434749	1434874
chr2R	1447458	1447751
chr2R	1455965	1456037
chr2R	1464692	1465404
chr2R	1471539	1472350
chr2R	1472805	1472876
chr2R	1489463	1489536
chr2R	1497818	1497889
chr2R	1501379	1501632
chr2R	1505618	1505689
chr2R	1516344	1516525
chr2R	1521438	1521509
chr2R	1521832	1521960
chr2R	1522237	1522408
chr2R	1522682	1522921
chr2R	1523129	1523208
chr2R	1523695	1523776
chr2R	1538548	1539335
chr2R	1539676	1539894
chr2R	1540474	1540736
chr2R	1570231	1570306
chr2R	1571645	1571744
chr2R	1572157	1572246
chr2R	1572519	1572722
chr2R	1597290	1597584
chr2R	1603689	1603893
chr2R	1604440	1604945
chr2R	1637313	1637856
chr2R	1641187	1642019
chr2R	1642086	1643601
chr2R	1644244	1644702
chr2R	1644822	1645532
chr2R	1669176	1669304
chr2R	1669828	1670094
chr2R	1670773	1670956
chr2R	1676624	1676732
chr2R	1676815	1676908
chr2R	1694275	1694460
chr2R	1694546	1694711
chr2R	1694763	1694964
chr2R	1695283	1695379
chr2R	1697169	1697271
chr2R	1697764	1698193
chr2R	1698858	1699076
chr2R	1701694	1702241
chr2R	1705198	1705386
chr2R	1706058	1706237
chr2R	1706325	1706478
chr2R	1709526	1709597
chr2R	1710881	1711361
chr2R	1713942	1714147
chr2R	1714360	1714853
chr2R	1714926	1715027
chr2R	1715310	1715389
chr2R	1730324	1730449
chr2R	1781275	1781346
chr2R	1781429	1782256
chr2R	1782311	1782493
chr2R	1782549	1783698
chr2R	1784370	1784812
chr2R	1785052	1785180
chr2R	1785240	1785607
chr2R	1799969	1800137
chr2R	1809311	1809606
chr2R	1809788	1809971
chr2R	1810099	1810383
chr2R	1811123	1811663
chr2R	1816042	1816224
chr2R	1816308	1816380
chr2R	1825699	1826172
chr2R	1826291	1826701
chr2R	1827132	1827243
chr2R	1827783	1827854
chr2R	1828342	1828429
chr2R	1828531	1828688
chr2R	1829142	1829611
chr2R	1830424	1830578
chr2R	1832722	1832941
chr2R	1833832	1833936
chr2R	1845368	1845511
chr2R	1897632	1897836
chr2R	1904503	1904685
chr2R	1904769	1904907
chr2R	1918557	1918705
chr2R	1937995	1938066
chr2R	1938643	1938717
chr2R	1938926	1939104
chr2R	1940589	1940666
chr2R	1948457	1948586
chr2R	1968154	1968260
chr2R	1997977	1998048
chr2R	2003807	2003957
chr2R	2009512	2009641
chr2R	2010103	2010438
chr2R	2010599	2010763
chr2R	2011163	2011673
chr2R	2012150	2012297
chr2R	2017571	2017674
chr2R	2044018	2044411
chr2R	2062562	2062633
chr2R	2083654	2084170
chr2R	2084420	2084837
chr2R	2085020	2085091
chr2R	2085487	2085610
chr2R	2085688	2086538
chr2R	2087650	2087864
chr2R	2090124	2090368
chr2R	2100180	2100328
chr2R	2100508	2100579
chr2R	2111575	2111653
chr2R	2112191	2112754
chr2R	2112966	2113046
chr2R	2113510	2113633
chr2R	2115713	2116124
chr2R	2117096	2117215
chr2R	2129937	2130047
chr2R	2133010	2133127
chr2R	2133357	2133645
chr2R	2136064	2136136
chr2R	2138748	2138885
chr2R	2138970	2139041
chr2R	2147043	2147189
chr2R	2156789	2157408
chr2R	2157707	2157829
chr2R	2157886	2158045
chr2R	2158173	2158273
chr2R	2161699	2161847
chr2R	2169211	2169312
chr2R	2170965	2171379
chr2R	2171634	2172201
chr2R	2217314	2217632
chr2R	2218090	2218433
chr2R	2221901	2222143
chr2R	2223024	2223384
chr2R	2223883	2224200
chr2R	2227634	2227839
chr2R	2228771	2229104
chr2R	2229262	2229376
chr2R	2229480	2229914
chr2R	2233411	2233561
chr2R	2234544	2235083
chr2R	2235373	2235743
chr2R	2249352	2249462
chr2R	2269438	2269560
chr2R	2270407	2270517
chr2R	2274125	2274527
chr2R	2277393	2277464
chr2R	2277565	2277954
chr2R	2278300	2278390
chr2R	2282309	2282404
chr2R	2287998	2288102
chr2R	2295187	2295392
chr2R	2303646	2303793
chr2R	2324448	2324532
chr2R	2376738	2377384
chr2R	2377614	2377749
chr2R	2379747	2380176
chr2R	2382526	2382597
chr2R	2383009	2383469
chr2R	2383717	2383874
chr2R	2385858	2386331
chr2R	2388433	2388505
chr2R	2390839	2390967
chr2R	2391196	2391286
chr2R	2391357	2391771
chr2R	2392104	2392273
chr2R	2394269	2394619
chr2R	2397677	2398150
chr2R	2398375	2398519
chr2R	2400567	2400972
chr2R	2401970	2402047
chr2R	2402294	2402382
chr2R	2411730	2411831
chr2R	2417064	2417186
chr2R	2420322	2420469
chr2R	2499923	2500104
chr2R	2512610	2512780
chr2R	2541473	2541632
chr2R	2543145	2543273
chr2R	2558207	2558417
chr2R	2573780	2573854
chr2R	2587636	2587879
chr2R	2591479	2591566
chr2R	2597235	2597603
chr2R	2600067	2600144
chr2R	2603760	2604088
chr2R	2616760	2616833
chr2R	2662124	2662343
chr2R	2663028	2663226
chr2R	2663635	2664436
chr2R	2664937	2665010
chr2R	2695568	2696158
chr2R	2698805	2699511
chr2R	2700158	2700243
chr2R	2711568	2711657
chr2R	2716162	2716465
chr2R	2722355	2722730
chr2R	2754539	2754727
chr2R	2757081	2757305
chr2R	2757929	2758060
chr2R	2760331	2760446
chr2R	2761914	2762068
chr2R	2765073	2765224
chr2R	2766747	2766900
chr2R	2771562	2771642
chr2R	2783569	2783645
chr2R	2785392	2785463
chr2R	2804816	2804941
chr2R	2808549	2808643
chr2R	2809363	2809459
chr2R	2818957	2819109
chr2R	2821976	2822133
chr2R	2839035	2839164
chr2R	2868165	2868318
chr2R	2868535	2868666
chr2R	2875375	2875540
chr2R	2877603	2877939
chr2R	2899094	2899286
chr2R	2907847	2909014
chr2R	2914335	2914406
chr2R	2914984	2916463
chr2R	2953404	2953555
chr2R	2970358	2970521
chr2R	3038173	3039453
chr2R	3039577	3039759
chr2R	3040321	3041213
chr2R	3041287	3041402
chr2R	3041456	3041563
chr2R	3041816	3042021
chr2R	3059140	3059285
chr2R	3088263	3088424
chr2R	3162804	3163005
chr2R	3167998	3168129
chr2R	3204780	3204900
chr2R	3228867	3229047
chr2R	3229144	3229215
chr2R	3248121	3248323
chr2R	3248609	3248726
chr2R	3249140	3249267
chr2R	3249590	3250403
chr2R	3250997	3251079
chr2R	3267710	3267858
chr2R	3323342	3323429
chr2R	3324172	3324271
chr2R	3355757	3355836
chr2R	3386702	3386921
chr2R	3452798	3452890
chr2R	3473405	3473490
chr2R	3474262	3474359
chr2R	3474959	3475110
chr2R	3475860	3475962
chr2R	3487451	3487596
chr2R	3501257	3501360
chr2R	3515544	3515620
chr2R	3515823	3515912
chr2R	3516846	3517142
chr2R	3528269	3528437
chr2R	3535294	3535484
chr2R	3535570	3535659
chr2R	3540716	3540834
chr2R	3610049	3610181
chr2R	3612067	3612157
chr2R	3641924	3642097
chr2R	3642900	3643096
chr2R	3644289	3644494
chr2R	3644836	3645038
chr2R	3645110	3645199
chr2R	3645287	3645433
chr2R	3645497	3645949
chr2R	3646421	3646523
chr2R	3657953	3658279
chr2R	3660637	3660779
chr2R	3661402	3661650
chr2R	3663098	3663264
chr2R	3670934	3671171
chr2R	3671876	3671977
chr2R	3673141	3673303
chr2R	3673365	3673550
chr2R	3673925	3674034
chr2R	3674358	3674899
chr2R	3680195	3680452
chr2R	3680771	3680979
chr2R	3684527	3684642
chr2R	3685870	3685955
chr2R	3686552	3686877
chr2R	3687640	3687728
chr2R	3692657	3692772
chr2R	3693197	3693431
chr2R	3725498	3725575
chr2R	3726219	3726369
chr2R	3729483	3729810
chr2R	3730880	3731057
chr2R	3739388	3739513
chr2R	3740184	3740331
chr2R	3743475	3743586
chr2R	3743667	3743770
chr2R	3744862	3745100
chr2R	3750215	3750303
chr2R	3757913	3758197
chr2R	3758328	3758434
chr2R	3759082	3759203
chr2R	3759429	3759501
chr2R	3763497	3763571
chr2R	3781044	3781115
chr2R	3802457	3802535
chr2R	3802633	3802709
chr2R	3826796	3826980
chr2R	3847526	3847623
chr2R	3852730	3852824
chr2R	3857619	3857755
chr2R	3862546	3862691
chr2R	3863304	3863404
chr2R	3867860	3867931
chr2R	3890443	3890516
chr2R	3904520	3904672
chr2R	3906695	3906908
chr2R	3908465	3908901
chr2R	3936706	3936937
chr2R	3970170	3970323
chr2R	4020273	4020344
chr2R	4022406	4022548
chr2R	4027168	4027266
chr2R	4037489	4037633
chr2R	4047817	4048126
chr2R	4049824	4050291
chr2R	4054565	4054675
chr2R	4055665	4056024
chr2R	4056721	4056843
chr2R	4071428	4071779
chr2R	4073511	4073763
chr2R	4073833	4073906
chr2R	4077160	4077342
chr2R	4096080	4096305
chr2R	4096448	4096550
chr2R	4099227	4099350
chr2R	4099410	4099606
chr2R	4099674	4099938
chr2R	4101596	4101688
chr2R	4105492	4105581
chr2R	4106659	4106828
chr2R	4135256	4135496
chr2R	4164591	4164733
chr2R	4207485	4207585
chr2R	4208900	4208980
chr2R	4209805	4210053
chr2R	4222274	4222347
chr2R	4256497	4256699
chr2R	4264037	4264108
chr2R	4270518	4270595
chr2R	4289172	4289269
chr2R	4289761	4290160
chr2R	4290864	4291036
chr2R	4292216	4292905
chr2R	4292997	4293083
chr2R	4293614	4293948
chr2R	4314527	4314662
chr2R	4315310	4315393
chr2R	4315453	4316033
chr2R	4318273	4318408
chr2R	4318732	4319039
chr2R	4319144	4319444
chr2R	4320039	4320227
chr2R	4325241	4325360
chr2R	4330095	4330201
chr2R	4332421	4332511
chr2R	4354240	4354599
chr2R	4381077	4381148
chr2R	4386181	4386273
chr2R	4395400	4395661
chr2R	4411859	4412260
chr2R	4428232	4428303
chr2R	4431316	4431478
chr2R	4434228	4434324
chr2R	4437477	4437577
chr2R	4441135	4441348
chr2R	4441646	4441777
chr2R	4441873	4442126
chr2R	4443340	4443433
chr2R	4456853	4457054
chr2R	4464747	4464867
chr2R	4485257	4485394
chr2R	4503854	4503927
chr2R	4522100	4522246
chr2R	4545093	4545243
chr2R	4553354	4553444
chr2R	4579815	4581170
chr2R	4581289	4581371
chr2R	4588506	4588577
chr2R	4634444	4634522
chr2R	4640496	4640567
chr2R	4663585	4663786
chr2R	4680324	4680435
chr2R	4734055	4734137
chr2R	4767815	4767935
chr2R	4768687	4768841
chr2R	4774945	4775055
chr2R	4775430	4775650
chr2R	4779718	4779913
chr2R	4789971	4790279
chr2R	4810525	4810675
chr2R	4811341	4811521
chr2R	4868342	4868658
chr2R	4894542	4894652
chr2R	4894944	4895048
chr2R	4912067	4912285
chr2R	4968269	4968340
chr2R	5010267	5010342
chr2R	5011521	5011728
chr2R	5012604	5012784
chr2R	5049231	5049466
chr2R	5049540	5049624
chr2R	5049956	5050028
chr2R	5050173	5050364
chr2R	5050746	5050825
chr2R	5054478	5054639
chr2R	5055426	5055596
chr2R	5055998	5056073
chr2R	5056213	5056490
chr2R	5056544	5056626
chr2R	5076020	5076093
chr2R	5136506	5136872
chr2R	5137470	5137649
chr2R	5166528	5166621
chr2R	5167843	5167919
chr2R	5228286	5228429
chr2R	5229882	5230185
chr2R	5234131	5234218
chr2R	5257165	5257321
chr2R	5342034	5342201
chr2R	5348622	5348741
chr2R	5358866	5359108
chr2R	5374397	5374478
chr2R	5386269	5386449
chr2R	5399472	5399628
chr2R	5449258	5449385
chr2R	5455231	5455343
chr2R	5529005	5529244
chr2R	5582023	5582109
chr2R	5598452	5599023
chr2R	5616818	5617083
chr2R	5641020	5641191
chr2R	5865931	5866260
chr2R	5869636	5869707
chr2R	5870165	5870335
chr2R	5903042	5903418
chr2R	5904107	5904587
chr2R	5907275	5907396
chr2R	5907530	5908041
chr2R	5908193	5908285
chr2R	5947415	5947524
chr2R	5951694	5952004
chr2R	5975143	5975466
chr2R	5981301	5981413
chr2R	6119353	6119453
chr2R	6131644	6131789
chr2R	6133518	6133614
chr2R	6133730	6133837
chr2R	6142799	6142893
chr2R	6158246	6158371
chr2R	6159948	6160047
chr2R	6168384	6168471
chr2R	6261303	6261976
chr2R	6266561	6266648
chr2R	6266831	6267265
chr2R	6268337	6268530
chr2R	6288884	6288977
chr2R	6294806	6294949
chr2R	6389699	6389850
chr2R	6392153	6392367
chr2R	6427827	6427962
chr2R	6479290	6479528
chr2R	6479595	6479849
chr2R	6497528	6497736
chr2R	6505001	6505111
chr2R	6523991	6524117
chr2R	6534895	6534993
chr2R	6580645	6580833
chr2R	6598137	6598289
chr2R	6625948	6626070
chr2R	6632273	6632383
chr2R	6709352	6709460
chr2R	6730300	6731212
chr2R	6750507	6750579
chr2R	6843809	6843916
chr2R	6958335	6958525
chr2R	7199599	7199685
chr2R	7204300	7204466
chr2R	7216544	7216638
chr2R	7263052	7263194
chr2R	7263280	7263451
chr2R	7264052	7264458
chr2R	7267444	7267833
chr2R	7268425	7268530
chr2R	7292670	7292798
chr2R	7318436	7318523
chr2R	7362798	7362874
chr2R	7375963	7376080
chr2R	7376721	7377047
chr2R	7480582	7480870
chr2R	7482196	7482277
chr2R	7482942	7483069
chr2R	7545775	7546014
chr2R	7608553	7613593
chr2R	7650058	7650216
chr2R	7680602	7680683
chr2R	7737192	7737313
chr2R	7738763	7738834
chr2R	7742374	7742564
chr2R	7757784	7757861
chr2R	7757937	7758009
chr2R	7758148	7758313
chr2R	7760965	7761219
chr2R	7863128	7863324
chr2R	7871857	7872056
chr2R	8016263	8016395
chr2R	8017552	8017634
chr2R	8060465	8060550
chr2R	8078394	8078541
chr2R	8083438	8083520
chr2R	8108439	8108883
chr2R	8111513	8111683
chr2R	8112358	8112589
chr2R	8133973	8134208
chr2R	8177714	8177901
chr2R	8252705	8252780
chr2R	8270707	8270856
chr2R	8335390	8335555
chr2R	8349899	8349994
chr2R	8375651	8375754
chr2R	8383514	8383597
chr2R	8400181	8400409
chr2R	8416781	8416879
chr2R	8652608	8652727
chr2R	8655762	8655943
chr2R	8664756	8664972
chr2R	8678094	8678182
chr2R	8686859	8686950
chr2R	8779346	8779498
chr2R	8811578	8811657
chr2R	8855991	8856090
chr2R	8955898	8956236
chr2R	8996283	8996513
chr2R	9028228	9028468
chr2R	9029157	9029271
chr2R	9258134	9258332
chr2R	9301376	9301469
chr2R	9302251	9302337
chr2R	9302391	9302607
chr2R	9320903	9321152
chr2R	9321320	9321422
chr2R	9360257	9360461
chr2R	9367291	9367364
chr2R	9387881	9388125
chr2R	9462802	9462974
chr2R	9489538	9489632
chr2R	9517598	9517731
chr2R	9519150	9519237
chr2R	9519394	9519555
chr2R	9521292	9521531
chr2R	9521842	9522205
chr2R	9522263	9522465
chr2R	9522704	9522897
chr2R	9526817	9526904
chr2R	9528826	9529015
chr2R	9533215	9533357
chr2R	9541253	9541458
chr2R	9548204	9548381
chr2R	9656002	9656133
chr2R	9727473	9727561
chr2R	9727754	9727837
chr2R	9728088	9728756
chr2R	9728966	9729130
chr2R	9731796	9732271
chr2R	9919238	9919377
chr2R	9930137	9930345
chr2R	9994569	9994753
chr2R	9996383	9996478
chr2R	10024134	10024318
chr2R	10041652	10041808
chr2R	10042298	10042369
chr2R	10042431	10042560
chr2R	10042786	10043209
chr2R	10079725	10079800
chr2R	10107706	10107814
chr2R	10125769	10125931
chr2R	10127280	10127468
chr2R	10156275	10156371
chr2R	10184817	10185065
chr2R	10206386	10206665
chr2R	10223448	10223686
chr2R	10238418	10238516
chr2R	10262232	10262354
chr2R	10327317	10327472
chr2R	10353766	10353916
chr2R	10360568	10360690
chr2R	10394773	10394922
chr2R	10415416	10415676
chr2R	10429964	10430157
chr2R	10442653	10442737
chr2R	10461981	10462069
chr2R	10463497	10463598
chr2R	10478390	10478601
chr2R	10498279	10498494
chr2R	10502025	10502214
chr2R	10506444	10506654
chr2R	10513881	10514106
chr2R	10514672	10515156
chr2R	10515265	10515430
chr2R	10516337	10516502
chr2R	10519261	10519574
chr2R	10521378	10521563
chr2R	10523056	10523225
chr2R	10525002	10525086
chr2R	10525184	10525288
chr2R	10530274	10530376
chr2R	10538297	10538406
chr2R	10548267	10548371
chr2R	10548462	10548637
chr2R	10555308	10555627
chr2R	10558224	10558534
chr2R	10558679	10558837
chr2R	10559555	10559737
chr2R	10564673	10565142
chr2R	10568567	10569101
chr2R	10570247	10570332
chr2R	10574272	10574392
chr2R	10575065	10575202
chr2R	10575268	10575593
chr2R	10576739	10576891
chr2R	10576958	10577030
chr2R	10579816	10579939
chr2R	10596607	10596702
chr2R	10596795	10597471
chr2R	10603754	10604141
chr2R	10604373	10604444
chr2R	10606847	10607090
chr2R	10607165	10607264
chr2R	10660526	10660622
chr2R	10665952	10666035
chr2R	10702651	10702747
chr2R	10717553	10717624
chr2R	10717956	10718382
chr2R	10787189	10787469
chr2R	10798050	10798129
chr2R	10804210	10804450
chr2R	10865541	10865612
chr2R	10874647	10874837
chr2R	10932664	10932822
chr2R	10949080	10949240
chr2R	10949683	10950273
chr2R	10950387	10950579
chr2R	10953191	10953541
chr2R	10953615	10953686
chr2R	10954542	10954743
chr2R	10969924	10970028
chr2R	10979302	10979373
chr2R	10979455	10979675
chr2R	10984350	10984441
chr2R	10993559	10993630
chr2R	11001540	11001675
chr2R	11017921	11018002
chr2R	11038996	11039156
chr2R	11043514	11043585
chr2R	11053326	11053509
chr2R	11055927	11056001
chr2R	11173576	11173674
chr2R	11175549	11175790
chr2R	11176730	11176856
chr2R	11177873	11178127
chr2R	11185641	11185756
chr2R	11203356	11203606
chr2R	11301024	11301110
chr2R	11348216	11348356
chr2R	11348455	11348579
chr2R	11352053	11352223
chr2R	11352641	11352712
chr2R	11367441	11367515
chr2R	11408980	11409321
chr2R	11417385	11417553
chr2R	11449846	11449941
chr2R	11450033	11450119
chr2R	11489250	11489389
chr2R	11556370	11556486
chr2R	11582035	11582327
chr2R	11606256	11606375
chr2R	11614363	11614468
chr2R	11630003	11630120
chr2R	11630958	11631200
chr2R	11634259	11634353
chr2R	11640503	11640579
chr2R	11650914	11651296
chr2R	11662827	11663057
chr2R	11663508	11663604
chr2R	11665468	11665558
chr2R	11702394	11702521
chr2R	11724501	11724627
chr2R	11792551	11792657
chr2R	11805083	11805227
chr2R	11805293	11805364
chr2R	11954965	11955048
chr2R	11975856	11976413
chr2R	12088562	12088723
chr2R	12089264	12089366
chr2R	12089849	12090088
chr2R	12092474	12092567
chr2R	12118519	12118779
chr2R	12223309	12223387
chr2R	12251472	12251566
chr2R	12252201	12252306
chr2R	12253006	12253128
chr2R	12261412	12261656
chr2R	12271681	12271810
chr2R	12273935	12274170
chr2R	12274596	12274884
chr2R	12276190	12276294
chr2R	12388632	12388716
chr2R	12388802	12388903
chr2R	12403143	12403226
chr2R	12474252	12474341
chr2R	12497247	12497394
chr2R	12533097	12533168
chr2R	12558290	12558454
chr2R	12577280	12577485
chr2R	12578233	12578476
chr2R	12586559	12586684
chr2R	12597944	12598015
chr2R	12613828	12613926
chr2R	12645360	12645434
chr2R	12708571	12708667
chr2R	12720539	12720610
chr2R	12774803	12774880
chr2R	12787171	12787328
[truncated: 7,412 more rows]

## Sheet: List3
chr	start	end
chr2L	1301825	1302240
chr2L	2662727	2662795
chr2L	4063026	4063095
chr2L	9900165	9900228
chr2L	10947984	10948043
chr2L	20204101	20204157
chr2L	21020885	21020977
chr2L	21426655	21426718
chr2L	21426902	21426976
chr2L	21428011	21428082
chr2L	21430788	21430858
chr2L	21430973	21431044
chr2L	21433810	21433865
chr2L	21435205	21435269
chr2L	21483197	21483246
chr2L	21484594	21484652
chr2L	21496999	21497069
chr2L	21499827	21499888
chr2L	21512160	21512216
chr2L	21536771	21536883
chr2L	21537641	21537694
chr2L	21542657	21542710
chr2L	22086832	22087110
chr2L	22119424	22119473
chr2L	22364879	22364928
chr2L	22455167	22455216
chr2L	23512801	23513698
chr2R	748753	748927
chr2R	870233	870586
chr2R	1154191	1154240
chr2R	1464715	1464940
chr2R	1465111	1465297
chr2R	1471609	1472032
chr2R	1472206	1472316
chr2R	1516191	1516248
chr2R	1521660	1521863
chr2R	1522209	1522288
chr2R	1522694	1522834
chr2R	1523405	1523483
chr2R	1825706	1826172
chr2R	1826296	1826682
chr2R	2558195	2558410
chr2R	3763502	3763580
chr2R	3763643	3763738
chr2R	3817738	3817805
chr2R	4103368	4103424
chr2R	4863979	4864320
chr2R	4864372	4864450
chr2R	4864548	4864628
chr2R	4865341	4865413
chr2R	4865645	4865796
chr2R	4865876	4866169
chr2R	4866372	4866469
chr2R	4866545	4866643
chr2R	4866904	4866959
chr2R	4867052	4867229
chr2R	4867309	4867373
chr2R	4867432	4867663
chr2R	4867732	4867862
chr2R	4868005	4868166
chr2R	4868298	4868892
chr2R	4870788	4870954
chr2R	5049236	5049470
chr2R	5049536	5049651
chr2R	5049711	5049773
chr2R	5049845	5050054
chr2R	5050160	5050366
chr2R	5050583	5050655
chr2R	5050741	5050824
chr2R	5050903	5050974
chr2R	5051077	5051153
chr2R	5051309	5051387
chr2R	5051596	5051676
chr2R	5052046	5052106
chr2R	5052165	5052236
chr2R	5052866	5052939
chr2R	5053546	5053618
chr2R	5053722	5053836
chr2R	5054264	5054330
chr2R	5054467	5054643
chr2R	5055085	5055151
chr2R	5055309	5055753
chr2R	5056221	5056637
chr2R	5303034	5303113
chr2R	7608707	7608761
chr2R	8016259	8016364
chr2R	8017003	8017065
chr2R	13691764	13691834
chr2R	14195357	14195418
chr2R	16150983	16151064
chr2R	16298360	16298443
chr2R	19763100	19763187
chr2R	20600277	20600327
chr2R	20780465	20780688
chr2R	25258739	25258883
chr2R	25260683	25260746
chr2R	25261445	25261518
chr2R	25268152	25268258
chr2R	25281914	25282025
chr3L	6888556	6888606
chr3L	7560686	7560750
chr3L	8020331	8020380
chr3L	8021702	8021751
chr3L	8023916	8023965
chr3L	8456506	8456564
chr3L	8719210	8719259
chr3L	8719622	8719675
chr3L	8720186	8720236
chr3L	8720369	8720444
chr3L	8720954	8721081
chr3L	8721905	8721970
chr3L	8722087	8722240
chr3L	8722443	8722588
chr3L	8722870	8722972
chr3L	8723348	8723711
chr3L	8723790	8723918
chr3L	8723991	8724143
chr3L	8724293	8724379
chr3L	8724546	8725990
chr3L	8726043	8726147
chr3L	8726390	8726447
chr3L	8726501	8726761
chr3L	8727030	8727626
chr3L	8728119	8729003
chr3L	8729062	8729111
chr3L	8729498	8729883
chr3L	8729955	8731096
chr3L	8731472	8731815
chr3L	8731875	8732192
chr3L	8732458	8732558
chr3L	8733385	8733703
chr3L	8733803	8733930
chr3L	8734007	8734107
chr3L	8734190	8734251
chr3L	8734379	8734812
chr3L	8734882	8734978
chr3L	8735030	8735290
chr3L	8735619	8735678
chr3L	8735854	8735963
chr3L	8736243	8736472
chr3L	8736880	8736968
chr3L	8737091	8737145
chr3L	8737225	8737387
chr3L	8737551	8737875
chr3L	8737996	8738072
chr3L	8738860	8738981
chr3L	8739186	8739257
chr3L	8741018	8741224
chr3L	8792745	8792868
chr3L	13580067	13580117
chr3L	14404773	14404897
chr3L	16690192	16690256
chr3L	20823047	20823099
chr3L	20823178	20823353
chr3L	20823423	20823551
chr3L	20823608	20823749
chr3L	20823911	20824018
chr3L	20824495	20824544
chr3L	21366942	21366999
chr3L	21367074	21367133
chr3L	21369778	21369852
chr3L	21498547	21498663
chr3L	22894284	22894348
chr3L	23112587	23113117
chr3L	23113249	23113460
chr3L	23113644	23114179
chr3L	23114271	23114336
chr3L	23114524	23114582
chr3L	23114776	23114949
chr3L	23115023	23115139
chr3L	23115459	23115548
chr3L	23115621	23115932
chr3L	23116165	23116229
chr3L	23116568	23116644
chr3L	23116842	23116972
chr3L	23117178	23117261
chr3L	23117328	23117429
chr3L	23737009	23737835
chr3L	23849069	23849223
chr3L	23849590	23849640
chr3L	24579060	24579521
chr3L	25130134	25130378
chr3L	25130679	25130803
chr3L	25131429	25131595
chr3L	25131750	25132090
chr3L	25132255	25132308
chr3L	25132508	25132623
chr3L	25132703	25132875
chr3L	25133208	25133257
chr3L	25133465	25133522
chr3L	25133678	25134088
chr3L	25134158	25134549
chr3L	25134601	25135048
chr3L	27007299	27007398
chr3L	27008235	27008322
chr3L	27076584	27076634
chr3L	27173018	27173069
chr3L	27255138	27255238
chr3L	27523136	27523232
chr3R	1906131	1906484
chr3R	1909585	1909754
chr3R	3033320	3033567
chr3R	3033625	3033770
chr3R	3123375	3123470
chr3R	3169829	3169910
chr3R	3170019	3170367
chr3R	3439493	3439607
chr3R	4173946	4174022
chr3R	4301156	4301227
chr3R	4802137	4802239
chr3R	6414095	6414150
chr3R	6416746	6416808
chr3R	10255634	10255688
chr3R	10255992	10256114
chr3R	15810256	15810389
chr3R	21609896	21609999
chr3R	22450945	22451000
chr3R	23737754	23737805
chr3R	24079759	24079811
chr3R	24596490	24596545
chr3R	27726866	27726924
chr3R	27728412	27728497
chr3R	27729882	27729934
chr3R	27867672	27867721
chr3R	28068820	28068936
chr3R	28072169	28072219
chr3R	28072356	28072446
chr3R	30347057	30347109
chr4	168	281
chr4	76660	76723
chr4	77693	77807
chr4	77895	77973
chr4	78415	78510
chr4	80696	80781
chr4	594702	594752
chr4	594991	595041
chr4	797509	797600
chr4	1279369	1279428
chr4	1279770	1279989
chr4	1295060	1295216
chr4	1295996	1296341
chrM	28	302
chrM	397	929
chrM	1010	3238
chrM	3312	3406
chrM	3459	3627
chrM	3682	3927
chrM	3988	5910
chrM	6202	6502
chrM	6758	7914
chrM	7969	9733
chrM	9976	10040
chrM	10099	13056
chrM	13126	13775
chrM	13848	14775
chrM	14872	15091
chrM	15475	15922
chrM	16012	16284
chrM	16374	16541
chrM	16744	16834
chrM	17171	17594
chrM	17657	18504
chrM	18680	19063
chrM	19134	19505
chrUn_CP007081v1	255	339
chrUn_CP007081v1	791	1401
chrUn_CP007081v1	87881	88759
chrUn_CP007088v1	36758	36835
chrUn_CP007100v1	5810	6131
chrUn_CP007100v1	6204	6421
chrUn_CP007101v1	440	760
chrUn_CP007120v1	3567	3709
chrUn_CP007120v1	4598	4800
chrUn_CP007120v1	4898	5202
chrUn_CP007120v1	8426	8478
chrUn_CP007120v1	16187	16248
chrUn_CP007120v1	17039	17400
chrUn_CP007120v1	17462	17556
chrUn_CP007120v1	17635	17752
chrUn_CP007120v1	17913	18471
chrUn_CP007120v1	18616	19000
chrUn_CP007120v1	19076	19128
chrUn_CP007120v1	19183	19356
chrUn_CP007120v1	19453	19554
chrUn_CP007120v1	21206	21261
chrUn_CP007120v1	22851	22904
chrUn_CP007120v1	35960	36490
chrUn_CP007120v1	36596	36692
chrUn_CP007120v1	36868	37063
chrUn_CP007120v1	37437	42493
chrUn_CP007120v1	42558	44205
chrUn_CP007120v1	44268	49461
chrUn_CP007120v1	49521	49842
chrUn_CP007120v1	50022	50536
chrUn_CP007120v1	50634	50814
chrUn_CP007120v1	50908	50961
chrUn_CP007120v1	51246	51299
chrUn_CP007120v1	51404	51610
chrUn_CP007120v1	51716	52132
chrUn_CP007120v1	52201	52373
chrUn_CP007120v1	52441	52647
chrUn_CP007120v1	52853	53007
chrUn_CP007120v1	53150	53487
chrUn_CP007120v1	53590	54633
chrUn_CP007120v1	54686	54981
chrUn_CP007120v1	55033	58550
chrUn_CP007120v1	58611	59267
chrUn_CP007120v1	62813	64388
chrUn_CP007120v1	64441	76944
chrUn_DS483562v1	73	167
chrUn_DS483562v1	651	737
chrUn_DS483562v1	860	943
chrUn_DS483562v1	35468	35545
chrUn_DS483562v1	35666	35730
chrUn_DS483562v1	35795	35845
chrUn_DS483562v1	36232	36294
chrUn_DS483562v1	44244	44302
chrUn_DS483562v1	44363	44421
chrUn_DS483562v1	48530	48587
chrUn_DS483562v1	50070	50119
chrUn_DS483562v1	50393	50485
chrUn_DS483650v1	120	247
chrUn_DS483650v1	370	552
chrUn_DS483650v1	1243	1429
chrUn_DS483650v1	1719	1882
chrUn_DS483650v1	13666	13722
chrUn_DS483705v1	15	139
chrUn_DS483707v1	474	556
chrUn_DS483755v1	12	478
chrUn_DS483762v1	6352	6689
chrUn_DS483785v1	236	327
chrUn_DS483785v1	392	487
chrUn_DS483785v1	737	1010
chrUn_DS483918v1	27	161
chrUn_DS483918v1	215	293
chrUn_DS483918v1	785	913
chrUn_DS483918v1	2315	2365
chrUn_DS483972v1	289	408
chrUn_DS483998v1	1024	1090
chrUn_DS483999v1	135	528
chrUn_DS483999v1	739	990
chrUn_DS483999v1	1071	1189
chrUn_DS484007v1	12	160
chrUn_DS484007v1	366	640
chrUn_DS484054v1	11	69
chrUn_DS484096v1	2538	2799
chrUn_DS484096v1	2852	2905
chrUn_DS484123v1	8	63
chrUn_DS484180v1	22	261
chrUn_DS484180v1	561	633
chrUn_DS484180v1	1483	1532
chrUn_DS484180v1	1711	1775
chrUn_DS484180v1	1991	2094
chrUn_DS484183v1	2048	2103
chrUn_DS484207v1	1410	1469
chrUn_DS484226v1	9	116
chrUn_DS484257v1	547	617
chrUn_DS484257v1	673	785
chrUn_DS484257v1	1007	1101
chrUn_DS484257v1	1195	1887
chrUn_DS484257v1	1989	2411
chrUn_DS484275v1	219	462
chrUn_DS484275v1	785	1006
chrUn_DS484366v1	428	525
chrUn_DS484370v1	1675	1733
chrUn_DS484386v1	1162	1211
chrUn_DS484391v1	719	777
chrUn_DS484452v1	659	852
chrUn_DS484452v1	1034	1153
chrUn_DS484452v1	1313	1376
chrUn_DS484452v1	1468	1609
chrUn_DS484452v1	1968	2022
chrUn_DS484458v1	1548	1597
chrUn_DS484484v1	1402	2005
chrUn_DS484490v1	43	260
chrUn_DS484490v1	468	584
chrUn_DS484490v1	652	852
chrUn_DS484689v1	588	654
chrUn_DS484707v1	673	1602
chrUn_DS484746v1	95	177
chrUn_DS484751v1	535	948
chrUn_DS484756v1	14	912
chrUn_DS484769v1	396	448
chrUn_DS484776v1	137	533
chrUn_DS484776v1	625	746
chrUn_DS484827v1	1328	1385
chrUn_DS484852v1	9	234
chrUn_DS484852v1	311	548
chrUn_DS484852v1	623	805
chrUn_DS484861v1	8	266
chrUn_DS484916v1	762	848
chrUn_DS484923v1	11	154
chrUn_DS484938v1	23	183
chrUn_DS484938v1	340	397
chrUn_DS484960v1	25	77
chrUn_DS484960v1	155	209
chrUn_DS484960v1	285	429
chrUn_DS484962v1	242	834
chrUn_DS484962v1	932	1135
chrUn_DS484962v1	1203	1299
chrUn_DS484972v1	457	506
chrUn_DS484979v1	34	88
chrUn_DS485019v1	18	366
chrUn_DS485024v1	141	643
chrUn_DS485024v1	756	1264
chrUn_DS485031v1	651	1261
chrUn_DS485073v1	1057	1116
chrUn_DS485150v1	15	658
chrUn_DS485184v1	167	244
chrUn_DS485228v1	291	599
chrUn_DS485228v1	762	848
chrUn_DS485228v1	1028	1185
chrUn_DS485239v1	254	340
chrUn_DS485249v1	147	351
chrUn_DS485249v1	1135	1185
chrUn_DS485255v1	566	955
chrUn_DS485261v1	754	824
chrUn_DS485270v1	13	298
chrUn_DS485270v1	1052	1114
chrUn_DS485280v1	703	754
chrUn_DS485280v1	1009	1061
chrUn_DS485386v1	839	947
chrUn_DS485397v1	193	307
chrUn_DS485415v1	487	1135
chrUn_DS485433v1	222	351
chrUn_DS485433v1	440	499
chrUn_DS485453v1	52	475
chrUn_DS485453v1	558	1116
chrUn_DS485462v1	61	431
chrUn_DS485462v1	518	1119
chrUn_DS485494v1	34	103
chrUn_DS485498v1	16	512
chrUn_DS485501v1	821	1096
chrUn_DS485504v1	37	340
chrUn_DS485504v1	410	520
chrUn_DS485504v1	624	830
chrUn_DS485504v1	955	1059
chrUn_DS485509v1	404	514
chrUn_DS485509v1	569	640
chrUn_DS485509v1	756	1103
chrUn_DS485545v1	76	484
chrUn_DS485545v1	569	627
chrUn_DS485558v1	15	597
chrUn_DS485581v1	55	400
chrUn_DS485581v1	486	539
chrUn_DS485607v1	415	489
chrUn_DS485668v1	25	405
chrUn_DS485668v1	480	550
chrUn_DS485678v1	14	1063
chrUn_DS485681v1	1013	1064
chrUn_DS485695v2	17	469
chrUn_DS485741v1	616	713
chrUn_DS485741v1	856	930
chrUn_DS485751v1	18	581
chrUn_DS485773v1	381	505
chrUn_DS485773v1	572	670
chrUn_DS485773v1	811	888
chrUn_DS485792v1	24	76
chrUn_DS485794v1	51	745
chrUn_DS485794v1	914	1027
chrUn_DS485808v1	51	1035
chrUn_DS485820v1	14	509
chrUn_DS485826v1	518	939
chrUn_DS485859v1	608	961
chrUn_DS485870v1	19	990
chrUn_DS485906v1	12	457
chrUn_DS485907v1	672	816
chrUn_DS485919v1	163	264
chrUn_DS485957v1	20	497
chrUn_DS485957v1	765	818
chrUn_DS485958v1	117	196
chrUn_DS485964v1	24	103
chrUn_DS485964v1	187	339
chrUn_DS485964v1	416	997
chrUn_DS485968v1	23	514
chrUn_DS485984v1	32	212
chrUn_DS485984v1	413	529
chrUn_DS485991v1	65	445
chrUn_DS485991v1	529	983
chrUn_DS485995v1	7	273
chrUn_DS485998v1	127	483
chrUn_DS485998v1	871	942
chrUn_DS486005v1	78	176
chrX	52797	52991
chrX	53837	54013
chrX	1074257	1074312
chrX	1568873	1568939
chrX	4039105	4039154
chrX	4699531	4699594
chrX	5350341	5350396
chrX	5481293	5481505
chrX	5484653	5484735
chrX	5602026	5602084
chrX	5898410	5898533
chrX	5898644	5898714
chrX	5899520	5899585
chrX	5899654	5899817
chrX	5899947	5900058
chrX	5900131	5900257
chrX	5900555	5900651
chrX	5900755	5900912
chrX	8294181	8294294
chrX	8295076	8295210
chrX	8295299	8295817
chrX	8369388	8369439
chrX	8700803	8700919
chrX	8928168	8928220
chrX	9308854	9308903
chrX	12168414	12168490
chrX	12169524	12169645
chrX	12723646	12723697
chrX	13100674	13100802
chrX	14636792	14637001
chrX	19298517	19298566
chrX	19794340	19794390
chrX	20957274	20957358
chrX	21016393	21016443
chrX	21449282	21449339
chrX	21567988	21568041
chrX	21694348	21694479
chrX	21847602	21847651
chrX	21847751	21847804
chrX	21973419	21973474
chrX	22258746	22258802
chrX	22259761	22259810
chrX	22278219	22278270
chrX	22282416	22282550
chrX	22354423	22354566
chrX	22362756	22362882
chrX	22363471	22363549
chrX	22373551	22373821
chrX	22433012	22433196
chrX	22523606	22523683
chrX	22524560	22524641
chrX	23020508	23020963
chrX	23021124	23021180
chrX	23021235	23021830
chrX	23205176	23205369
chrX	23205822	23206094
chrX	23206150	23206292
chrX	23206406	23206511
chrX	23207703	23207775
chrX	23211115	23211292
chrX	23211420	23211518
chrX	23211608	23212020
chrX	23212148	23212819
chrX	23212877	23213127
chrX	23213502	23213716
chrX	23214586	23214678
chrX	23214784	23214991
chrX	23215421	23215975
chrX	23216120	23216720
chrX	23216872	23218012
chrX	23218181	23218442
chrX	23218598	23218735
chrX	23219394	23219486
chrX	23219703	23219780
chrX	23219885	23220056
chrX	23221627	23221678
chrX	23222267	23222470
chrX	23222685	23222787
chrX	23224512	23224868
chrX	23224930	23225050
chrX	23225739	23225826
chrX	23225957	23226108
chrX	23226214	23226772
chrX	23226951	23227118
chrX	23227361	23227496
chrX	23227798	23227864
chrX	23227941	23227990
chrX	23228047	23228392
chrX	23228512	23228586
chrX	23228709	23228789
chrX	23239707	23239818
chrX	23239982	23240647
chrX	23240738	23241040
chrX	23241097	23241150
chrX	23242861	23242935
chrX	23243048	23243123
chrX	23243241	23243403
chrX	23246242	23246325
chrX	23246431	23246510
chrX	23246629	23246794
chrX	23249626	23249710
chrX	23249813	23249891
chrX	23250012	23250173
chrX	23253012	23253093
chrX	23253202	23253369
chrX	23253563	23253800
chrX	23256628	23256714
chrX	23256817	23256887
chrX	23261512	23262008
chrX	23262102	23262271
chrX	23262328	23262649
chrX	23270870	23271166
chrX	23275741	23275840
chrX	23278020	23278508
chrX	23278625	23278822
chrX	23278887	23279106
chrX	23279556	23279855
chrX	23279974	23280100
chrX	23280151	23280252
chrX	23280401	23280741
chrX	23280983	23281221
chrX	23281416	23281604
chrX	23281684	23281846
chrX	23282007	23282502
chrX	23282621	23282799
chrX	23282854	23282973
chrX	23283419	23283608
chrX	23283892	23284111
chrX	23290348	23290426
chrX	23291344	23291402
chrX	23291469	23291603
chrX	23291834	23291944
chrX	23327325	23327396
chrX	23353347	23353400
chrX	23378930	23379006
chrX	23387241	23387290
chrX	23431046	23431262
chrX	23431317	23431734
chrX	23431998	23432771
chrX	23432823	23433616
chrX	23438722	23438890
chrX	23439120	23439438
chrX	23439589	23439747
chrX	23440329	23440476
chrX	23440729	23441272
chrX	23441347	23441467
chrX	23441646	23441761
chrX	23441848	23441900
chrX	23441954	23442119
chrX	23455389	23455832
chrX	23455993	23456812
chrX	23457512	23457562
chrX	23472127	23472209
chrX	23472351	23472572
chrX	23472720	23473050
chrX	23473115	23473166
chrX	23473254	23473460
chrX	23527418	23527481
chrX	23531362	23531429
chrX	23532217	23532283
chrX	23532617	23532672
chrX	23535049	23535158
chrX	23535251	23535581
chrX	23535664	23535848
chrX	23536110	23536675
chrX	23537036	23537310
chrX	23537402	23537510
chrX	23537575	23537654
chrX	23537795	23537873
chrX	23537992	23538078
chrX	23538213	23538268
chrX	23538334	23538655
chrX_CP007103v1_random	27774	27839
chrX_CP007103v1_random	28125	28184
chrX_CP007103v1_random	28685	28734
chrX_CP007104v1_random	17098	17186
chrX_CP007104v1_random	17261	17507
chrX_CP007104v1_random	25401	25579
chrX_CP007104v1_random	25721	25799
chrX_CP007104v1_random	25854	26173
chrX_CP007104v1_random	27333	27406
chrX_DS483648v1_random	13071	13169
chrX_DS483648v1_random	13333	13700
chrX_DS483648v1_random	13751	13915
chrX_DS483655v1_random	12589	12734
chrX_DS483665v1_random	16	328
chrX_DS483665v1_random	401	971
chrX_DS483685v1_random	1962	2271
chrX_DS483685v1_random	10707	11026
chrX_DS483685v1_random	11081	11255
chrX_DS483685v1_random	11347	11644
chrX_DS483685v1_random	11709	11840
chrX_DS483803v1_random	2579	2635
chrX_DS483803v1_random	2695	2744
chrX_DS483818v1_random	2593	2644
chrX_DS483821v1_random	43	751
chrX_DS483926v1_random	3123	3197
chrX_DS483948v1_random	997	1081
chrX_DS483948v1_random	1183	1278
chrX_DS483948v1_random	1379	1438
chrX_DS483955v1_random	157	291
chrX_DS484005v1_random	2650	2730
chrX_DS484005v1_random	2800	2888
chrX_DS484012v1_random	1244	1325
chrX_DS484012v1_random	1975	2026
chrX_DS484057v1_random	426	522
chrX_DS484057v1_random	584	785
chrX_DS484075v1_random	275	375
chrX_DS484075v1_random	1797	1894
chrX_DS484085v1_random	203	255
chrX_DS484101v1_random	953	1229
chrX_DS484101v1_random	1302	1363
chrX_DS484101v1_random	1424	1841
chrX_DS484101v1_random	1907	2196
chrX_DS484101v1_random	2262	2889
chrX_DS484112v1_random	2772	2841
chrX_DS484305v1_random	599	662
chrX_DS484364v1_random	465	530
chrX_DS484371v1_random	1699	1755
chrX_DS484387v1_random	1682	1803
chrX_DS484388v1_random	61	162
chrX_DS484388v1_random	481	625
chrX_DS484388v1_random	2089	2158
chrX_DS484402v1_random	1603	1741
chrX_DS484497v1_random	1197	1273
chrX_DS484507v1_random	335	387
chrX_DS484507v1_random	997	1053
chrX_DS484507v1_random	1157	1224
chrX_DS484519v1_random	37	566
chrX_DS484519v1_random	753	812
chrX_DS484519v1_random	884	1178
chrX_DS484519v1_random	1233	1946
chrX_DS484533v1_random	1368	1417
chrX_DS484555v1_random	1315	1373
chrX_DS484556v1_random	1757	1806
chrX_DS484563v1_random	1224	1273
chrX_DS484564v1_random	1173	1255
chrX_DS484580v1_random	420	469
chrX_DS484580v1_random	878	935
chrX_DS484580v1_random	1363	1426
chrX_DS484605v1_random	786	858
chrX_DS484608v1_random	1691	1772
chrX_DS484611v1_random	12	539
chrX_DS484625v1_random	1172	1243
chrX_DS484625v1_random	1548	1601
chrX_DS484647v1_random	790	847
chrX_DS484648v1_random	49	98
chrX_DS484672v1_random	25	158
chrX_DS484677v1_random	1068	1120
chrX_DS484679v1_random	1413	1515
chrX_DS484695v1_random	1325	1400
chrX_DS484701v1_random	235	313
chrX_DS484778v1_random	1000	1049
chrX_DS484839v1_random	236	306
chrX_DS484845v1_random	37	116
chrX_DS484871v1_random	316	385
chrX_DS484879v1_random	177	248
chrX_DS484911v1_random	972	1073
chrX_DS484955v1_random	563	614
chrX_DS484955v1_random	918	968
chrX_DS485049v1_random	222	282
chrX_DS485072v1_random	122	175
chrX_DS485072v1_random	249	396
chrX_DS485080v1_random	1167	1216
chrX_DS485081v1_random	161	286
chrX_DS485111v1_random	724	1224
chrX_DS485225v1_random	141	267
chrX_DS485225v1_random	653	1183
chrX_DS485271v1_random	415	466
chrX_DS485305v1_random	297	406
chrX_DS485336v1_random	37	103
chrX_DS485351v1_random	881	1045
chrX_DS485537v1_random	14	541
chrX_DS485592v1_random	725	874
chrX_DS485592v1_random	971	1062
chrX_DS485599v1_random	19	71
chrX_DS485599v1_random	129	523
chrX_DS485599v1_random	695	873
chrX_DS485599v1_random	956	1014
chrX_DS485647v1_random	242	384
chrX_DS485647v1_random	884	1050
chrX_DS485672v1_random	25	606
chrX_DS485672v1_random	811	870
chrX_DS485672v1_random	988	1061
chrX_DS485691v1_random	20	469
chrX_DS485691v1_random	831	1038
chrX_DS485707v1_random	541	665
chrX_DS485707v1_random	726	779
chrX_DS485707v1_random	934	992
chrX_DS485735v1_random	950	1028
chrX_DS485855v1_random	862	942
chrX_DS485941v1_random	309	383
chrX_DS485942v1_random	573	661
chrX_DS485959v1_random	125	200
chrX_DS485959v1_random	340	502
chrX_DS485959v1_random	820	974
chrX_DS485967v1_random	188	237
chrX_DS485994v1_random	562	611
chrY	22657	22843
chrY	124214	124735
chrY	132471	132623
chrY	200708	200874
chrY	203440	203736
chrY	286988	287048
chrY	652933	653244
chrY	860197	860516
chrY	992083	992215
chrY	1416908	1417051
chrY	1417275	1417324
chrY	1417484	1417772
chrY	1417954	1418097
chrY	1457032	1457081
chrY	1642140	1642577
chrY	2103850	2103918
chrY	2484490	2484539
chrY	2484810	2484867
chrY	2484960	2485009
chrY	2488666	2488811
chrY	3006831	3006908
chrY	3560307	3560501
chrY	3562344	3562629
chrY	3567138	3567187
chrY	3606665	3606717
chrY	3652886	3652944
chrY	3667260	3667328
chrY_CP007109v1_random	64059	64480
chrY_CP007110v1_random	32015	32071
chrY_CP007112v1_random	13	292
chrY_CP007115v1_random	2515	2570
chrY_CP007115v1_random	4543	4593
chrY_CP007115v1_random	6681	6762
chrY_DS483677v1_random	12267	12328

## Sheet: List4
chr	start	end
chr2L	1301831	1302233
chr2L	2661800	2661911
chr2L	2662399	2662452
chr2L	4063026	4063098
chr2L	9900066	9900213
chr2L	10947983	10948044
chr2L	19260244	19260315
chr2L	19260733	19260825
chr2L	21426909	21426975
chr2L	21428016	21428071
chr2L	22086844	22087117
chr2L	23512808	23513695
chr2R	748759	748920
chr2R	870232	870530
chr2R	1464713	1465302
chr2R	1471603	1472127
chr2R	1472180	1472262
chr2R	1521650	1521740
chr2R	1523306	1523451
chr2R	1825708	1826167
chr2R	1826301	1826682
chr2R	2663731	2663849
chr2R	4864086	4864300
chr2R	4864377	4864441
chr2R	4864566	4864624
chr2R	4865652	4865789
chr2R	4866084	4866151
chr2R	4866561	4866643
chr2R	4867463	4867650
chr2R	4867744	4867849
chr2R	4868029	4868162
chr2R	4868307	4868894
chr2R	4870791	4870846
chr2R	5049236	5049465
chr2R	5049536	5049638
chr2R	5049716	5049778
chr2R	5049850	5050047
chr2R	5050167	5050345
chr2R	5050588	5050642
chr2R	5050907	5050961
chr2R	5051326	5051379
chr2R	5051594	5051661
chr2R	5052168	5052228
chr2R	5053544	5053598
chr2R	5053732	5053819
chr2R	5054269	5054324
chr2R	5054466	5054533
chr2R	5055091	5055148
chr2R	5055314	5055366
chr2R	5055421	5055753
chr2R	5056232	5056641
chr2R	7608731	7608785
chr2R	7608847	7608976
chr2R	7609662	7609717
chr2R	12866040	12866108
chr2R	13691760	13691837
chr2R	16151000	16151054
chr2R	16298362	16298428
chr2R	19042719	19042779
chr2R	20600277	20600330
chr2R	20780470	20780679
chr2R	24734644	24734734
chr2R	25259155	25259305
chr2R	25259914	25259978
chr2R	25261121	25261173
chr2R	25276313	25276391
chr3L	4414087	4414139
chr3L	5123326	5123551
chr3L	5124193	5124258
chr3L	6888553	6888605
chr3L	6962835	6962894
chr3L	6980112	6980216
chr3L	7560681	7560751
chr3L	8456506	8456567
chr3L	8725205	8725258
chr3L	8725414	8725659
chr3L	8726703	8726755
chr3L	8727115	8727235
chr3L	8727397	8727475
chr3L	8728763	8728819
chr3L	8730177	8730242
chr3L	8731963	8732045
chr3L	8741220	8741284
chr3L	8791506	8791568
chr3L	8792558	8792624
chr3L	8792740	8792855
chr3L	8795459	8795713
chr3L	8796229	8796286
chr3L	8796382	8796435
chr3L	13580066	13580118
chr3L	14405526	14405582
chr3L	16690189	16690253
chr3L	21366137	21366210
chr3L	21366895	21367159
chr3L	21370216	21370280
chr3L	21498549	21498667
chr3L	22762923	22762996
chr3L	22832975	22833141
chr3L	22833243	22833321
chr3L	22894285	22894345
chr3L	23112601	23112813
chr3L	23112872	23113120
chr3L	23113256	23113458
chr3L	23113788	23113862
chr3L	23113959	23114142
chr3L	23114277	23114336
chr3L	23114868	23114926
chr3L	23115632	23115909
chr3L	23116164	23116239
chr3L	23116850	23116968
chr3L	23117184	23117255
chr3L	23117331	23117426
chr3L	23737017	23737867
chr3L	24170299	24170397
chr3L	24469736	24469790
chr3L	24579051	24579543
chr3L	25130256	25130380
chr3L	25131855	25131917
chr3L	25132708	25132773
chr3L	25133697	25134087
chr3L	25134187	25134536
chr3L	25134683	25135044
chr3L	27173019	27173072
chr3R	453161	453238
chr3R	621984	622115
chr3R	1906116	1906481
chr3R	1909571	1909769
chr3R	3033324	3033770
chr3R	3169833	3169908
chr3R	3170022	3170364
chr3R	3344853	3344907
chr3R	3439485	3439602
chr3R	4301162	4301220
chr3R	4542101	4542392
chr3R	4802135	4802230
chr3R	6414091	6414152
chr3R	6416747	6416810
chr3R	10255938	10256051
chr3R	10259677	10259738
chr3R	12477421	12477522
chr3R	18606557	18606610
chr3R	22884841	22884897
chr3R	23737751	23737808
chr3R	27725671	27725830
chr3R	27726873	27726946
chr3R	27727017	27727115
chr3R	27729756	27729808
chr3R	27729884	27729955
chr3R	27730692	27730787
chr3R	28068814	28068934
chr3R	28069103	28069234
chr3R	28069682	28069864
chr3R	28072340	28072519
chr3R	28072611	28072663
chr3R	29199976	29200040
chr3R	30347059	30347112
chr4	76599	76761
chr4	77632	77693
chr4	77781	78026
chr4	81610	81739
chr4	1279572	1279674
chr4	1279762	1279964
chr4	1283484	1283558
chr4	1295058	1295136
chr4	1295895	1296293
chr4	1298001	1298071
chr4	1319476	1319530
chrM	14	249
chrM	598	662
chrM	722	968
chrM	1044	1144
chrM	1195	1273
chrM	1496	2391
chrM	2463	2989
chrM	3109	3174
chrM	3239	3319
chrM	4120	4186
chrM	4253	4612
chrM	4843	5102
chrM	5320	5670
chrM	6348	6514
chrM	6761	7116
chrM	7277	7333
chrM	7460	7543
chrM	7598	7852
chrM	7908	8056
chrM	8118	9758
chrM	9971	10053
chrM	10189	10398
chrM	10505	10576
chrM	10709	11090
chrM	11209	11419
chrM	11594	11663
chrM	11719	12948
chrM	13081	13169
chrM	13231	13307
chrM	13395	13612
chrM	13676	13733
chrM	13952	14280
chrM	14473	14698
chrM	15459	15620
chrM	15696	15820
chrM	15882	15937
chrM	16054	16166
chrM	16389	16492
chrM	16742	16805
chrM	17193	17443
chrM	17528	17584
chrM	17719	18053
chrM	18250	18500
chrM	18698	19056
chrM	19160	19471
chrUn_CP007081v1	242	359
chrUn_CP007081v1	469	555
chrUn_CP007081v1	764	1420
chrUn_CP007081v1	87883	88754
chrUn_CP007100v1	5811	6130
chrUn_CP007100v1	6209	6412
chrUn_CP007101v1	443	757
chrUn_CP007120v1	4599	4801
chrUn_CP007120v1	4905	5193
chrUn_CP007120v1	16184	16250
chrUn_CP007120v1	17038	17391
chrUn_CP007120v1	17467	17547
chrUn_CP007120v1	17641	17752
chrUn_CP007120v1	17921	18466
chrUn_CP007120v1	18621	18994
chrUn_CP007120v1	19068	19124
chrUn_CP007120v1	19191	19339
chrUn_CP007120v1	19470	19560
chrUn_CP007120v1	35971	36379
chrUn_CP007120v1	36617	36685
chrUn_CP007120v1	37439	39989
chrUn_CP007120v1	40050	42484
chrUn_CP007120v1	42563	43264
chrUn_CP007120v1	43371	44193
chrUn_CP007120v1	44275	46362
chrUn_CP007120v1	46463	46519
chrUn_CP007120v1	46622	47271
chrUn_CP007120v1	47327	47643
chrUn_CP007120v1	47701	49455
chrUn_CP007120v1	49530	49836
chrUn_CP007120v1	50026	50081
chrUn_CP007120v1	50161	50539
chrUn_CP007120v1	50648	50703
chrUn_CP007120v1	51421	51605
chrUn_CP007120v1	51742	51858
chrUn_CP007120v1	51921	52125
chrUn_CP007120v1	52208	52366
chrUn_CP007120v1	52551	52605
chrUn_CP007120v1	52882	52993
chrUn_CP007120v1	53163	53484
chrUn_CP007120v1	53601	54625
chrUn_CP007120v1	54690	54965
chrUn_CP007120v1	55037	55744
chrUn_CP007120v1	55815	57954
chrUn_CP007120v1	58012	58064
chrUn_CP007120v1	58129	58534
chrUn_CP007120v1	58617	59079
chrUn_CP007120v1	59148	59262
chrUn_CP007120v1	62814	63303
chrUn_CP007120v1	63354	63407
chrUn_CP007120v1	63465	64379
chrUn_CP007120v1	64450	67427
chrUn_CP007120v1	67545	68100
chrUn_CP007120v1	68155	69654
chrUn_CP007120v1	69724	70191
chrUn_CP007120v1	70245	70561
chrUn_CP007120v1	70636	70700
chrUn_CP007120v1	70788	71513
chrUn_CP007120v1	71571	73639
chrUn_CP007120v1	73702	74988
chrUn_CP007120v1	75064	76200
chrUn_CP007120v1	76263	76929
chrUn_DS483562v1	77	219
chrUn_DS483562v1	482	535
chrUn_DS483562v1	616	739
chrUn_DS483562v1	858	948
chrUn_DS483562v1	1180	1340
chrUn_DS483562v1	35450	35726
chrUn_DS483562v1	35787	35844
chrUn_DS483562v1	36013	36142
chrUn_DS483562v1	42664	42738
chrUn_DS483562v1	42824	42883
chrUn_DS483562v1	44182	44239
chrUn_DS483562v1	44363	44421
chrUn_DS483562v1	47461	47517
chrUn_DS483562v1	48071	48124
chrUn_DS483562v1	48522	48575
chrUn_DS483562v1	49009	49061
chrUn_DS483562v1	49658	49716
chrUn_DS483562v1	50069	50124
chrUn_DS483650v1	186	242
chrUn_DS483650v1	374	546
chrUn_DS483650v1	1244	1420
chrUn_DS483650v1	1725	1881
chrUn_DS483705v1	13	133
chrUn_DS483712v1	1240	1384
chrUn_DS483712v1	1533	1666
chrUn_DS483755v1	14	474
chrUn_DS483762v1	6350	6686
chrUn_DS483785v1	229	471
chrUn_DS483785v1	730	1021
chrUn_DS483972v1	100	420
chrUn_DS483998v1	877	1105
chrUn_DS483998v1	1341	1444
chrUn_DS483998v1	1584	1738
chrUn_DS483998v1	2527	2580
chrUn_DS483999v1	135	349
chrUn_DS483999v1	402	527
chrUn_DS483999v1	615	668
chrUn_DS483999v1	750	902
chrUn_DS483999v1	1074	1194
chrUn_DS484007v1	13	159
chrUn_DS484007v1	368	638
chrUn_DS484018v1	3003	3084
chrUn_DS484054v1	11	66
chrUn_DS484096v1	2548	2793
chrUn_DS484096v1	2848	2900
chrUn_DS484123v1	7	62
chrUn_DS484180v1	1729	1784
chrUn_DS484180v1	1991	2087
chrUn_DS484226v1	10	116
chrUn_DS484241v1	346	498
chrUn_DS484257v1	674	780
chrUn_DS484257v1	1008	1099
chrUn_DS484257v1	1198	1427
chrUn_DS484257v1	1489	1883
chrUn_DS484257v1	1995	2414
chrUn_DS484275v1	222	437
chrUn_DS484275v1	786	1004
chrUn_DS484280v1	1721	1779
chrUn_DS484300v1	517	575
chrUn_DS484366v1	150	218
chrUn_DS484366v1	406	538
chrUn_DS484370v1	41	255
chrUn_DS484370v1	384	446
chrUn_DS484370v1	929	1009
chrUn_DS484370v1	1456	1508
chrUn_DS484370v1	1587	1773
chrUn_DS484386v1	1163	1219
chrUn_DS484452v1	660	714
chrUn_DS484452v1	1318	1375
chrUn_DS484452v1	1472	1607
chrUn_DS484484v1	1406	2002
chrUn_DS484490v1	19	267
chrUn_DS484490v1	448	850
chrUn_DS484490v1	982	1048
chrUn_DS484549v1	510	562
chrUn_DS484549v1	632	707
chrUn_DS484549v1	1016	1102
chrUn_DS484707v1	679	1253
chrUn_DS484707v1	1310	1599
chrUn_DS484746v1	84	203
chrUn_DS484751v1	632	838
chrUn_DS484756v1	19	904
chrUn_DS484769v1	357	453
chrUn_DS484769v1	577	629
chrUn_DS484769v1	1072	1147
chrUn_DS484776v1	65	232
chrUn_DS484776v1	318	502
chrUn_DS484776v1	675	737
chrUn_DS484806v1	1222	1296
chrUn_DS484816v1	44	197
chrUn_DS484827v1	1328	1385
chrUn_DS484852v1	76	228
chrUn_DS484852v1	467	545
chrUn_DS484852v1	730	794
chrUn_DS484853v1	1029	1085
chrUn_DS484861v1	11	264
chrUn_DS484916v1	766	847
chrUn_DS484923v1	11	157
chrUn_DS484938v1	21	208
chrUn_DS484960v1	285	424
chrUn_DS484962v1	258	544
chrUn_DS484962v1	602	825
chrUn_DS484962v1	934	1134
chrUn_DS484962v1	1209	1288
chrUn_DS485019v1	19	232
chrUn_DS485019v1	284	355
chrUn_DS485024v1	142	637
chrUn_DS485024v1	763	1259
chrUn_DS485031v1	652	1257
chrUn_DS485058v1	351	433
chrUn_DS485058v1	512	573
chrUn_DS485058v1	897	949
chrUn_DS485058v1	1063	1117
chrUn_DS485150v1	19	645
chrUn_DS485228v1	353	428
chrUn_DS485228v1	479	596
chrUn_DS485228v1	767	852
chrUn_DS485228v1	1030	1182
chrUn_DS485239v1	245	351
chrUn_DS485249v1	145	349
chrUn_DS485249v1	1130	1186
chrUn_DS485255v1	569	956
chrUn_DS485270v1	12	295
chrUn_DS485270v1	1053	1114
chrUn_DS485280v1	698	750
chrUn_DS485386v1	828	943
chrUn_DS485397v1	203	314
chrUn_DS485415v1	486	1132
chrUn_DS485453v1	54	456
chrUn_DS485453v1	564	624
chrUn_DS485453v1	692	1113
chrUn_DS485462v1	68	171
chrUn_DS485462v1	227	427
chrUn_DS485462v1	521	1116
chrUn_DS485498v1	15	512
chrUn_DS485501v1	821	1098
chrUn_DS485504v1	35	343
chrUn_DS485504v1	406	521
chrUn_DS485504v1	620	820
chrUn_DS485509v1	406	503
chrUn_DS485509v1	574	633
chrUn_DS485509v1	771	1099
chrUn_DS485545v1	94	481
chrUn_DS485545v1	569	624
chrUn_DS485558v1	19	589
chrUn_DS485581v1	54	115
chrUn_DS485581v1	174	262
chrUn_DS485581v1	317	399
chrUn_DS485607v1	424	487
chrUn_DS485668v1	23	403
chrUn_DS485668v1	486	543
chrUn_DS485678v1	26	386
chrUn_DS485678v1	447	1057
chrUn_DS485695v2	16	466
chrUn_DS485703v1	629	681
chrUn_DS485741v1	550	760
chrUn_DS485741v1	824	1026
chrUn_DS485751v1	16	585
chrUn_DS485794v1	55	555
chrUn_DS485794v1	610	735
chrUn_DS485794v1	913	1009
chrUn_DS485802v1	115	186
chrUn_DS485808v1	57	560
chrUn_DS485808v1	620	1032
chrUn_DS485820v1	16	503
chrUn_DS485826v1	527	935
chrUn_DS485859v1	614	962
chrUn_DS485870v1	24	587
chrUn_DS485870v1	647	990
chrUn_DS485906v1	13	458
chrUn_DS485957v1	17	487
chrUn_DS485957v1	754	813
chrUn_DS485964v1	30	106
chrUn_DS485964v1	193	335
chrUn_DS485964v1	528	622
chrUn_DS485964v1	687	985
chrUn_DS485968v1	27	505
chrUn_DS485984v1	21	212
chrUn_DS485984v1	408	544
chrUn_DS485991v1	149	368
chrUn_DS485991v1	530	982
chrUn_DS485995v1	9	254
chrUn_DS485998v1	124	489
chrUn_DS485998v1	870	955
chrUn_DS486005v1	73	187
chrX	53831	54008
chrX	54063	54182
chrX	94539	94646
chrX	115333	115394
chrX	117206	117258
chrX	1074258	1074312
chrX	1567975	1568099
chrX	1568788	1568953
chrX	1976481	1976568
chrX	4039102	4039156
chrX	4699529	4699597
chrX	5481203	5481278
chrX	5483726	5483937
chrX	5484698	5484750
chrX	5602025	5602083
chrX	5898743	5898861
chrX	5899197	5899306
chrX	5899366	5899668
chrX	5900729	5900953
chrX	7097125	7097177
chrX	8267164	8267240
chrX	8294186	8294248
chrX	8295300	8295814
chrX	8700772	8700907
chrX	12168314	12168453
chrX	12169259	12169311
chrX	12169516	12169584
chrX	12172309	12172443
chrX	12173170	12173292
chrX	12723645	12723704
chrX	13100683	13100790
chrX	13938220	13938435
chrX	13939181	13939291
chrX	13940384	13940452
chrX	13941028	13941104
chrX	14636783	14636908
chrX	14637570	14637819
chrX	14640412	14640486
chrX	14640574	14640655
chrX	20497706	20497758
chrX	20957316	20957444
chrX	20958079	20958180
chrX	20958240	20958389
chrX	20960505	20960575
chrX	20961116	20961175
chrX	21016390	21016445
chrX	21449282	21449344
chrX	21567985	21568040
chrX	21694335	21694478
chrX	22371079	22371162
chrX	22433008	22433198
chrX	22525349	22525409
chrX	23020518	23020962
chrX	23021239	23021810
chrX	23205185	23205241
chrX	23205294	23205359
chrX	23205838	23206091
chrX	23206152	23206276
chrX	23206419	23206506
chrX	23211129	23211289
chrX	23211422	23211513
chrX	23211616	23212011
chrX	23212151	23212506
chrX	23212561	23212815
chrX	23212879	23213124
chrX	23213510	23213707
chrX	23214587	23214678
chrX	23214786	23214985
chrX	23215421	23215970
chrX	23216124	23216718
chrX	23216884	23217969
chrX	23218178	23218239
chrX	23218314	23218436
chrX	23218604	23218710
chrX	23219418	23219483
chrX	23219708	23219777
chrX	23219997	23220051
chrX	23222280	23222489
chrX	23224516	23224578
chrX	23224639	23224699
chrX	23224939	23225034
chrX	23225735	23225818
chrX	23225963	23226091
chrX	23226332	23226452
chrX	23226511	23226773
chrX	23227372	23227497
chrX	23227803	23227861
chrX	23228057	23228282
chrX	23228525	23228579
chrX	23228739	23228795
chrX	23239721	23239812
chrX	23239987	23240141
chrX	23240213	23240647
chrX	23240743	23241002
chrX	23243057	23243120
chrX	23243244	23243389
chrX	23246436	23246500
chrX	23246636	23246766
chrX	23249831	23249884
chrX	23250015	23250142
chrX	23253013	23253092
chrX	23253209	23253367
chrX	23253564	23253788
chrX	23256630	23256711
chrX	23261514	23261645
chrX	23261755	23262006
chrX	23262101	23262267
chrX	23262330	23262642
chrX	23270881	23270936
chrX	23270990	23271160
chrX	23278028	23278413
chrX	23278630	23278821
chrX	23278889	23279108
chrX	23279569	23279844
chrX	23279982	23280251
chrX	23280400	23280477
chrX	23280532	23280739
chrX	23280997	23281220
chrX	23281423	23281599
chrX	23281685	23281839
chrX	23282012	23282213
chrX	23282278	23282500
chrX	23282629	23282794
chrX	23282864	23282968
chrX	23283516	23283611
chrX	23284022	23284113
chrX	23291484	23291606
chrX	23291838	23291945
chrX	23327335	23327390
chrX	23376221	23376355
chrX	23399022	23399157
chrX	23431049	23431258
chrX	23431322	23431645
chrX	23432005	23432361
chrX	23432416	23432765
chrX	23432826	23433540
chrX	23438730	23438887
chrX	23439243	23439423
chrX	23439595	23439651
chrX	23440329	23440469
chrX	23440728	23441270
chrX	23441345	23441447
chrX	23441644	23441755
chrX	23441846	23441900
chrX	23441963	23442104
chrX	23455402	23455825
chrX	23456000	23456805
chrX	23472133	23472202
chrX	23472354	23472565
chrX	23472723	23473049
chrX	23473259	23473456
chrX	23535049	23535153
chrX	23535263	23535579
chrX	23535721	23535844
chrX	23536114	23536671
chrX	23537039	23537146
chrX	23537201	23537307
chrX	23537409	23537507
chrX	23537581	23537643
chrX	23537802	23537858
chrX	23538001	23538079
chrX	23538335	23538653
chrX_CP007103v1_random	28125	28181
chrX_CP007104v1_random	17097	17178
chrX_CP007104v1_random	17263	17498
chrX_CP007104v1_random	25411	25567
chrX_CP007104v1_random	25726	25788
chrX_CP007104v1_random	25856	25977
chrX_CP007104v1_random	26037	26169
chrX_CP007104v1_random	27334	27386
chrX_DS483648v1_random	13075	13165
chrX_DS483648v1_random	13342	13698
chrX_DS483648v1_random	13750	13912
chrX_DS483655v1_random	12601	12675
chrX_DS483665v1_random	15	318
chrX_DS483665v1_random	407	971
chrX_DS483685v1_random	1982	2146
chrX_DS483685v1_random	2197	2260
chrX_DS483685v1_random	10716	11022
chrX_DS483685v1_random	11085	11252
chrX_DS483685v1_random	11356	11602
chrX_DS483821v1_random	43	273
chrX_DS483821v1_random	333	430
chrX_DS483821v1_random	484	747
chrX_DS483948v1_random	1197	1266
chrX_DS483948v1_random	1379	1437
chrX_DS484005v1_random	2813	2883
chrX_DS484057v1_random	583	782
chrX_DS484101v1_random	956	1221
chrX_DS484101v1_random	1306	1361
chrX_DS484101v1_random	1428	1831
chrX_DS484101v1_random	1913	2184
chrX_DS484101v1_random	2266	2886
chrX_DS484215v1_random	206	263
chrX_DS484362v1_random	1190	1255
chrX_DS484430v1_random	1855	1924
chrX_DS484519v1_random	38	565
chrX_DS484519v1_random	889	1166
chrX_DS484519v1_random	1242	1942
chrX_DS484611v1_random	151	530
chrX_DS485072v1_random	118	173
chrX_DS485072v1_random	251	390
chrX_DS485111v1_random	727	1224
chrX_DS485167v1_random	1117	1173
chrX_DS485225v1_random	655	1182
chrX_DS485537v1_random	20	539
chrX_DS485599v1_random	138	520
chrX_DS485647v1_random	328	391
chrX_DS485647v1_random	893	1053
chrX_DS485672v1_random	26	449
chrX_DS485672v1_random	504	604
chrX_DS485672v1_random	803	864
chrX_DS485691v1_random	24	466
chrX_DS485707v1_random	547	655
chrX_DS485959v1_random	114	190
chrX_DS485959v1_random	335	498
chrX_DS485959v1_random	920	975
chrY	124216	124734
chrY	132464	132622
chrY	200710	200866
chrY	203442	203736
chrY	652935	653243
chrY	860305	860515
chrY	992086	992212
chrY	1416909	1417045
chrY	1417263	1417335
chrY	1417448	1417778
chrY	1417847	1418107
chrY	1457030	1457082
chrY	1642144	1642576
chrY	2103777	2103919
chrY	3006791	3006965
chrY	3560309	3560500
chrY	3562346	3562636
chrY	3567134	3567186
chrY	3652888	3652951
chrY	3667268	3667331
chrY_CP007109v1_random	64058	64477
chrY_CP007112v1_random	18	291

## Sheet: List5
chr	start	end
chr2L	25529	25794
chr2L	33062	33399
chr2L	34238	34475
chr2L	34925	35428
chr2L	35803	36031
chr2L	38286	38490
chr2L	189823	190465
chr2L	195711	196038
chr2L	217374	217775
chr2L	222499	222747
chr2L	225692	226103
chr2L	236815	237021
chr2L	245822	246024
chr2L	246810	247281
chr2L	247500	247852
chr2L	248430	248688
chr2L	250380	250579
chr2L	260276	260483
chr2L	327907	328486
chr2L	330548	331128
chr2L	348493	348954
chr2L	354459	354792
chr2L	429515	429753
chr2L	447585	447824
chr2L	468999	469198
chr2L	471378	471602
chr2L	490374	490593
chr2L	510487	510831
chr2L	527278	527573
chr2L	588080	588354
chr2L	605457	605867
chr2L	613124	613325
chr2L	626386	628216
chr2L	694838	695185
chr2L	771573	771833
chr2L	828849	829061
chr2L	867882	868193
chr2L	893023	893336
chr2L	940938	941406
chr2L	945147	945420
chr2L	974259	974716
chr2L	977818	978084
chr2L	1004642	1004957
chr2L	1050875	1051336
chr2L	1071186	1071642
chr2L	1215844	1216064
chr2L	1220693	1221020
chr2L	1226669	1226980
chr2L	1247135	1247392
chr2L	1266178	1266397
chr2L	1271745	1271982
chr2L	1301809	1302282
chr2L	1524554	1524805
chr2L	1544867	1545096
chr2L	1547939	1548204
chr2L	1552555	1552788
chr2L	1556539	1557051
chr2L	1560172	1560479
chr2L	1580627	1580914
chr2L	1583147	1583355
chr2L	1597933	1598160
chr2L	1619012	1619295
chr2L	1619605	1620052
chr2L	1652062	1652274
chr2L	1653120	1653444
chr2L	1656699	1657143
chr2L	1658190	1658431
chr2L	1668418	1668648
chr2L	1679613	1679855
chr2L	1685514	1685801
chr2L	1691135	1691540
chr2L	1697141	1697415
chr2L	1697639	1697963
chr2L	1700560	1700815
chr2L	1703602	1703801
chr2L	1756851	1757119
chr2L	1760359	1760623
chr2L	1768060	1768319
chr2L	1772107	1772404
chr2L	1777308	1778211
chr2L	1778701	1779135
chr2L	1801465	1801734
chr2L	1801887	1802282
chr2L	1814784	1815094
chr2L	1834652	1834893
chr2L	1837199	1837468
chr2L	1839368	1839764
chr2L	1868583	1868825
chr2L	1886497	1886698
chr2L	1890032	1890565
chr2L	1910956	1911408
chr2L	1912609	1912909
chr2L	1913655	1913889
chr2L	1926525	1926854
chr2L	1927946	1928360
chr2L	1956692	1956912
chr2L	1990708	1990932
chr2L	2013778	2013994
chr2L	2059097	2059418
chr2L	2089498	2089702
chr2L	2092298	2092663
chr2L	2108310	2108597
chr2L	2113361	2113749
chr2L	2130239	2130439
chr2L	2163397	2163723
chr2L	2163839	2164222
chr2L	2175323	2175847
chr2L	2177911	2178164
chr2L	2197578	2197924
chr2L	2226704	2227023
chr2L	2279345	2279549
chr2L	2299437	2299759
chr2L	2319847	2320133
chr2L	2355739	2356079
chr2L	2497601	2497850
chr2L	2544895	2545162
chr2L	2566925	2567502
chr2L	2569365	2569789
chr2L	2570365	2570834
chr2L	2616211	2616410
chr2L	2661182	2662926
chr2L	2687400	2687643
chr2L	2723594	2723825
chr2L	2746021	2746441
chr2L	2756219	2756536
chr2L	2773262	2773486
chr2L	2774013	2774504
chr2L	2777086	2777402
chr2L	2777916	2778344
chr2L	2780188	2780908
chr2L	2783349	2783599
chr2L	2784331	2784619
chr2L	2785180	2785642
chr2L	2790229	2790617
chr2L	2798844	2799181
chr2L	2799647	2799874
chr2L	2829694	2829906
chr2L	2886308	2886580
chr2L	2888366	2888803
chr2L	2890262	2890701
chr2L	2891249	2891577
chr2L	2904826	2905651
chr2L	2915804	2916029
chr2L	2920747	2920990
chr2L	2924466	2924752
chr2L	2926021	2926272
chr2L	2935875	2936096
chr2L	2944976	2945448
chr2L	2958105	2958399
chr2L	2966463	2966949
chr2L	3106164	3106526
chr2L	3116528	3116858
chr2L	3137793	3138109
chr2L	3152076	3152595
chr2L	3189595	3189805
chr2L	3203282	3203519
chr2L	3285175	3285443
chr2L	3342041	3342413
chr2L	3345604	3345970
chr2L	3356389	3356636
chr2L	3362713	3362969
chr2L	3425513	3425778
chr2L	3426660	3426934
chr2L	3478160	3478514
chr2L	3564602	3564874
chr2L	3570455	3570726
chr2L	3590924	3591137
chr2L	3592796	3593085
chr2L	3656092	3656349
chr2L	3658071	3658607
chr2L	3661028	3661256
chr2L	3661660	3661904
chr2L	3691692	3692251
chr2L	3726294	3726641
chr2L	3736609	3736906
chr2L	3753688	3753918
chr2L	3759278	3759616
chr2L	3770882	3771115
chr2L	3773534	3774074
chr2L	3808603	3809323
chr2L	3809736	3810482
chr2L	3810562	3810770
chr2L	3828559	3828782
chr2L	3832606	3832808
chr2L	3850741	3851146
chr2L	3851573	3851791
chr2L	3852391	3852695
chr2L	3853825	3854143
chr2L	3855727	3856119
chr2L	3877333	3877542
chr2L	3888115	3888488
chr2L	3891727	3891996
chr2L	3892199	3892430
chr2L	3910357	3910597
chr2L	3930491	3930726
chr2L	3950686	3950951
chr2L	3956581	3957068
chr2L	3970689	3971143
chr2L	4018211	4018476
chr2L	4018920	4019129
chr2L	4026456	4026701
chr2L	4034512	4034970
chr2L	4036998	4037212
chr2L	4043620	4043939
chr2L	4046799	4047060
chr2L	4049985	4050373
chr2L	4053044	4053430
chr2L	4055699	4056157
chr2L	4062869	4063244
chr2L	4070098	4070389
chr2L	4076309	4076518
chr2L	4083956	4084162
chr2L	4088820	4089067
chr2L	4091457	4091886
chr2L	4103501	4103767
chr2L	4109148	4109419
chr2L	4123091	4123480
chr2L	4144107	4144354
chr2L	4158709	4159001
chr2L	4163492	4163856
chr2L	4175482	4175807
chr2L	4222579	4222938
chr2L	4312313	4312676
chr2L	4316765	4317051
chr2L	4321178	4321383
chr2L	4323285	4323900
chr2L	4336058	4336284
chr2L	4413997	4414220
chr2L	4418266	4418477
chr2L	4531746	4532027
chr2L	4534970	4535211
chr2L	4536874	4537335
chr2L	4543930	4544295
chr2L	4546216	4546754
chr2L	4549127	4549530
chr2L	4550881	4551126
chr2L	4643082	4643381
chr2L	4647486	4647800
chr2L	4663061	4663456
chr2L	4792907	4793131
chr2L	4822584	4823012
chr2L	4827971	4828189
chr2L	4853419	4853755
chr2L	4854456	4854682
chr2L	4858858	4859080
chr2L	4861950	4862153
chr2L	4868490	4868896
chr2L	4873438	4873762
chr2L	4880403	4880685
chr2L	4915918	4916169
chr2L	4937946	4939365
chr2L	4940389	4941072
chr2L	4989961	4990239
chr2L	5004368	5004673
chr2L	5007843	5008094
chr2L	5086871	5087136
chr2L	5087432	5087631
chr2L	5108813	5109075
chr2L	5141073	5141283
chr2L	5156294	5156493
chr2L	5156957	5157168
chr2L	5206853	5207102
chr2L	5207176	5207672
chr2L	5209182	5209771
chr2L	5326072	5326361
chr2L	5342262	5342555
chr2L	5360540	5360869
chr2L	5388891	5389095
chr2L	5401875	5402185
chr2L	5409036	5409281
chr2L	5447560	5447858
chr2L	5453903	5454102
chr2L	5461041	5461328
chr2L	5546305	5546531
chr2L	5564266	5564479
chr2L	5566998	5567224
chr2L	5585713	5585962
chr2L	5618334	5618536
chr2L	5729302	5729600
chr2L	5760543	5760816
chr2L	5761668	5761993
chr2L	5835469	5835838
chr2L	5972799	5973685
chr2L	6075348	6075616
chr2L	6152514	6153065
chr2L	6159970	6160214
chr2L	6164777	6165013
chr2L	6210576	6210859
chr2L	6215735	6216082
chr2L	6249386	6249626
chr2L	6427761	6428091
chr2L	6436882	6437221
chr2L	6509851	6510093
chr2L	6519894	6520243
chr2L	6552799	6553119
chr2L	6572857	6573157
chr2L	6578326	6578537
chr2L	6587097	6587462
chr2L	6601580	6601889
chr2L	6644563	6644935
chr2L	6679244	6679548
chr2L	6691114	6691313
chr2L	6717968	6718307
chr2L	6783216	6783479
chr2L	6824623	6824893
chr2L	6834758	6835031
chr2L	6875341	6875612
chr2L	6885308	6885608
chr2L	6893757	6894050
chr2L	6923623	6923847
chr2L	6925700	6926063
chr2L	6926656	6927331
chr2L	6930089	6930387
chr2L	6931104	6931641
chr2L	6992300	6992873
chr2L	6995136	6995418
chr2L	6996944	6997962
chr2L	7034039	7034286
chr2L	7034465	7034703
chr2L	7035078	7035368
chr2L	7075857	7076056
chr2L	7083715	7083948
chr2L	7110859	7111112
chr2L	7128295	7128879
chr2L	7129154	7129507
chr2L	7130903	7131173
chr2L	7139987	7140195
chr2L	7140588	7140804
chr2L	7149196	7149395
chr2L	7151651	7151955
chr2L	7177663	7177928
chr2L	7196481	7196927
chr2L	7219049	7219929
chr2L	7225939	7226196
chr2L	7246166	7246419
chr2L	7251898	7252284
chr2L	7255373	7255875
chr2L	7340299	7340551
chr2L	7340891	7341136
chr2L	7344203	7344601
chr2L	7356590	7356943
chr2L	7357650	7357886
chr2L	7363759	7364134
chr2L	7423896	7424189
chr2L	7456502	7456761
chr2L	7487660	7487977
chr2L	7498465	7498840
chr2L	7516419	7516747
chr2L	7529581	7529846
chr2L	7532272	7532550
chr2L	7535401	7535644
chr2L	7545360	7546067
chr2L	7568747	7569022
chr2L	7647026	7647377
chr2L	7652717	7652919
chr2L	7831872	7832386
chr2L	7832621	7832877
chr2L	7834517	7834781
chr2L	7836648	7837007
chr2L	7842821	7843279
chr2L	7844982	7845225
chr2L	7846522	7846817
chr2L	7861876	7862403
chr2L	7863997	7864289
chr2L	7905208	7905498
chr2L	7909541	7909758
chr2L	7914897	7915125
chr2L	7926377	7926593
chr2L	7927392	7927772
chr2L	7929022	7929314
chr2L	7931027	7931356
chr2L	7932014	7932451
chr2L	7932627	7933034
chr2L	7935079	7935341
chr2L	7936275	7936483
chr2L	7936649	7936952
chr2L	7960818	7961538
chr2L	7976701	7976913
chr2L	7978490	7979100
chr2L	7981896	7982353
chr2L	7982806	7983217
chr2L	8020430	8020638
chr2L	8020754	8021062
chr2L	8038444	8038675
chr2L	8089190	8090068
chr2L	8091178	8091408
chr2L	8093021	8093438
chr2L	8104117	8104754
chr2L	8107793	8108210
chr2L	8109861	8110228
chr2L	8110412	8110895
chr2L	8111252	8111456
chr2L	8112305	8113031
chr2L	8115279	8115869
chr2L	8115990	8116278
chr2L	8127365	8127600
chr2L	8142946	8143190
chr2L	8174917	8175174
chr2L	8175791	8176100
chr2L	8185631	8185862
chr2L	8285222	8285500
chr2L	8287575	8287947
chr2L	8415782	8416001
chr2L	8429776	8430113
chr2L	8430362	8430785
chr2L	8453367	8453663
chr2L	8463494	8463700
chr2L	8509291	8509521
chr2L	8560342	8560842
chr2L	8560968	8561207
chr2L	8563066	8563396
chr2L	8563731	8564160
chr2L	8565186	8565406
chr2L	8576500	8576812
chr2L	8581388	8581810
chr2L	8585440	8585820
chr2L	8588032	8588294
chr2L	8595299	8595792
chr2L	8596247	8596809
chr2L	8599653	8600233
chr2L	8602970	8603497
chr2L	8607520	8607719
chr2L	8628770	8629103
chr2L	8649481	8649706
chr2L	8669263	8669474
chr2L	8691747	8692099
chr2L	8708506	8708864
chr2L	8719494	8719755
chr2L	8749687	8750056
chr2L	9006580	9006965
chr2L	9009256	9009588
chr2L	9015086	9015365
chr2L	9023936	9024196
chr2L	9035517	9035752
chr2L	9049060	9049369
chr2L	9077932	9078140
chr2L	9091688	9091939
chr2L	9117021	9117263
chr2L	9125924	9126133
chr2L	9130849	9131176
chr2L	9134911	9135152
chr2L	9171404	9171691
chr2L	9173285	9173527
chr2L	9180643	9180962
chr2L	9182469	9182836
chr2L	9184855	9185060
chr2L	9192420	9192813
chr2L	9205364	9205872
chr2L	9207848	9208392
chr2L	9211567	9211894
chr2L	9212383	9212623
chr2L	9215157	9215462
chr2L	9220513	9221104
chr2L	9221642	9222136
chr2L	9224316	9224519
chr2L	9226489	9226705
chr2L	9261727	9261948
chr2L	9271095	9271318
chr2L	9291960	9292330
chr2L	9293189	9293400
chr2L	9295194	9295832
chr2L	9314855	9315226
chr2L	9323064	9323354
chr2L	9388313	9388557
chr2L	9408218	9408456
chr2L	9413208	9413485
chr2L	9420545	9420788
chr2L	9447463	9447749
chr2L	9514676	9515020
chr2L	9521527	9521759
chr2L	9525050	9525296
chr2L	9559032	9559465
chr2L	9565184	9565526
chr2L	9568325	9568579
chr2L	9569306	9569811
chr2L	9571005	9571248
chr2L	9637104	9637435
chr2L	9671348	9671607
chr2L	9682233	9682582
chr2L	9683843	9684672
chr2L	9698930	9699134
chr2L	9704475	9704701
chr2L	9714291	9714764
chr2L	9721591	9721954
chr2L	9722950	9723197
chr2L	9726078	9726376
chr2L	9727324	9727619
chr2L	9739911	9740317
chr2L	9744754	9745262
chr2L	9746907	9747165
chr2L	9752774	9753072
chr2L	9796488	9796992
chr2L	9800474	9800847
chr2L	9801503	9802064
chr2L	9802555	9802809
chr2L	9803663	9804345
chr2L	9804903	9805123
chr2L	9805446	9805836
chr2L	9809545	9809757
chr2L	9813816	9814189
chr2L	9819455	9819692
chr2L	9865656	9865865
chr2L	9870046	9870469
chr2L	9874589	9874815
chr2L	9877221	9878087
chr2L	9879217	9879639
chr2L	9882157	9882559
chr2L	9885762	9885972
chr2L	9897955	9902915
chr2L	9969216	9969440
chr2L	9974336	9975378
chr2L	9976342	9976543
chr2L	9976910	9977381
chr2L	9979501	9979909
chr2L	10021546	10021764
chr2L	10039431	10039690
chr2L	10072544	10072966
chr2L	10124128	10124460
chr2L	10156940	10157418
chr2L	10162942	10163309
chr2L	10260056	10260281
chr2L	10274949	10275173
chr2L	10318690	10318900
chr2L	10392311	10392570
chr2L	10576881	10577438
chr2L	10594083	10594524
chr2L	10599112	10599386
chr2L	10621521	10621794
chr2L	10621925	10622130
chr2L	10637468	10637670
chr2L	10648080	10648420
chr2L	10719829	10720028
chr2L	10800733	10800934
chr2L	10807979	10808218
chr2L	10834678	10834945
chr2L	10841515	10841823
chr2L	10875495	10875704
chr2L	10877887	10878450
chr2L	10881366	10881830
chr2L	10882350	10882781
chr2L	10895975	10896304
chr2L	10924272	10924513
chr2L	10947828	10948242
chr2L	11034298	11034535
chr2L	11039751	11040023
chr2L	11048103	11048323
chr2L	11055690	11055956
chr2L	11057131	11057392
chr2L	11062639	11062866
chr2L	11063393	11063666
chr2L	11161563	11162017
chr2L	11164648	11165021
chr2L	11216893	11217116
chr2L	11217554	11218101
chr2L	11219262	11219596
chr2L	11221198	11221408
chr2L	11226507	11226814
chr2L	11229001	11229442
chr2L	11231267	11231480
chr2L	11240243	11240498
chr2L	11340866	11341092
chr2L	11347175	11347537
chr2L	11359445	11359668
chr2L	11447270	11447951
chr2L	11470248	11470522
chr2L	11487131	11487473
chr2L	11488196	11488509
chr2L	11491449	11491824
chr2L	11541049	11541348
chr2L	11547013	11547385
chr2L	11582630	11582839
chr2L	11615229	11615522
chr2L	11682307	11682545
chr2L	11720053	11720329
chr2L	11752600	11752805
chr2L	11755275	11755481
chr2L	11800627	11800998
chr2L	11801291	11801518
chr2L	11801876	11802262
chr2L	11804424	11804805
chr2L	11806715	11807298
chr2L	11829886	11830270
chr2L	11832436	11832725
chr2L	11863471	11863715
chr2L	11932009	11932208
chr2L	11963342	11963555
chr2L	11970356	11970848
chr2L	11974762	11974966
chr2L	12068738	12069325
chr2L	12072149	12072651
chr2L	12073127	12073668
chr2L	12114726	12114935
chr2L	12127270	12127882
chr2L	12144916	12145272
chr2L	12164372	12164658
chr2L	12195421	12195706
chr2L	12212104	12212380
chr2L	12233118	12233393
chr2L	12249311	12249769
chr2L	12265606	12265941
chr2L	12273140	12273513
chr2L	12274611	12274931
chr2L	12276657	12277111
chr2L	12277906	12278175
chr2L	12285495	12285880
chr2L	12288535	12288823
chr2L	12305202	12305406
chr2L	12316630	12316879
chr2L	12337976	12338308
chr2L	12348678	12348934
chr2L	12362815	12363083
chr2L	12374787	12375044
chr2L	12375739	12376015
chr2L	12392320	12392519
chr2L	12395336	12395544
chr2L	12395600	12395864
chr2L	12407981	12408205
chr2L	12456783	12457390
chr2L	12460615	12461248
chr2L	12461499	12461819
chr2L	12462433	12462719
chr2L	12467556	12467798
chr2L	12484197	12484428
chr2L	12500576	12500775
chr2L	12507628	12507949
chr2L	12510061	12510282
chr2L	12513806	12514059
chr2L	12521036	12521320
chr2L	12523199	12523428
chr2L	12524342	12524597
chr2L	12541409	12541736
chr2L	12543004	12543268
chr2L	12544010	12544242
chr2L	12545134	12545604
chr2L	12545865	12546319
chr2L	12559189	12559752
chr2L	12561812	12562277
chr2L	12562587	12562877
chr2L	12563849	12564878
chr2L	12567853	12568135
chr2L	12598373	12598782
chr2L	12617680	12618113
chr2L	12655465	12655667
chr2L	12657246	12657789
chr2L	12659335	12659534
chr2L	12681488	12681703
chr2L	12688857	12689114
chr2L	12727090	12727317
chr2L	12730226	12730429
chr2L	12732605	12732895
chr2L	12741769	12742323
chr2L	12743072	12743278
chr2L	12754495	12754718
chr2L	12756244	12756464
chr2L	12765526	12765790
chr2L	12768104	12768609
chr2L	12772545	12772744
chr2L	12784003	12784233
chr2L	12794575	12794896
chr2L	12822205	12822484
chr2L	12833319	12833574
chr2L	12848780	12848983
chr2L	12931660	12931988
chr2L	12934470	12934897
chr2L	12940425	12940803
chr2L	12944665	12944968
chr2L	12955804	12956157
chr2L	12958302	12958503
chr2L	12960176	12960572
chr2L	12962001	12962336
chr2L	12984031	12984268
chr2L	13003316	13003594
chr2L	13040356	13040561
chr2L	13046174	13046436
chr2L	13049008	13049218
chr2L	13054786	13054988
chr2L	13069768	13070011
chr2L	13076394	13076794
chr2L	13078498	13078761
chr2L	13089783	13090413
chr2L	13131467	13131699
chr2L	13132405	13132684
chr2L	13236246	13236480
chr2L	13264284	13264485
chr2L	13277074	13277394
chr2L	13278218	13278432
chr2L	13316463	13316718
chr2L	13407703	13407914
chr2L	13451705	13451956
chr2L	13485138	13485681
chr2L	13485898	13486498
chr2L	13488024	13488347
chr2L	13489228	13489577
chr2L	13522755	13523356
chr2L	13525247	13525524
chr2L	13526192	13526695
chr2L	13545831	13546118
chr2L	13546175	13546382
chr2L	13554642	13555002
chr2L	13562002	13562255
chr2L	13576931	13577150
chr2L	13579560	13579759
chr2L	13593678	13593966
chr2L	13597935	13598205
chr2L	13610215	13610436
chr2L	13625798	13626098
chr2L	13626826	13627088
chr2L	13627969	13628224
chr2L	13683210	13683483
chr2L	13751455	13751888
chr2L	13861046	13861339
chr2L	13889269	13889501
chr2L	13925000	13925239
chr2L	14023932	14024317
chr2L	14037787	14038012
chr2L	14050002	14050394
chr2L	14056273	14056489
chr2L	14060993	14061498
chr2L	14079897	14080408
chr2L	14083123	14083791
chr2L	14084700	14085162
chr2L	14089386	14089637
chr2L	14090095	14090476
chr2L	14115166	14116059
chr2L	14116406	14116717
chr2L	14119040	14119318
chr2L	14119694	14119936
chr2L	14120632	14121003
chr2L	14125458	14125677
chr2L	14155044	14155344
chr2L	14161292	14162993
chr2L	14182890	14183161
chr2L	14185542	14185836
chr2L	14203807	14204039
chr2L	14212372	14212592
chr2L	14263362	14263579
chr2L	14266460	14266730
chr2L	14267950	14268183
chr2L	14296975	14297199
chr2L	14311154	14311476
chr2L	14317972	14318199
chr2L	14335039	14335275
chr2L	14374336	14374633
chr2L	14382126	14382373
chr2L	14398569	14398879
chr2L	14418720	14418941
chr2L	14449387	14449621
chr2L	14579483	14579724
chr2L	14600490	14600796
chr2L	14600990	14601195
chr2L	14601370	14601655
chr2L	14637616	14637984
chr2L	14650546	14650854
chr2L	14671126	14671555
chr2L	14674422	14674735
chr2L	14679772	14680100
chr2L	14696266	14696520
chr2L	14762186	14762408
chr2L	14893332	14893551
chr2L	14921559	14921785
chr2L	14936206	14936407
chr2L	14941209	14941413
chr2L	14967635	14968039
chr2L	14971570	14971869
chr2L	14973467	14973825
chr2L	14990332	14990783
chr2L	15017064	15017677
chr2L	15019209	15019420
chr2L	15020671	15021044
chr2L	15027805	15028148
chr2L	15066616	15066822
chr2L	15077509	15077773
chr2L	15095013	15095227
chr2L	15195416	15195703
chr2L	15198869	15199068
chr2L	15202856	15203127
chr2L	15203409	15203724
chr2L	15213072	15213297
chr2L	15216449	15216704
chr2L	15219110	15219323
chr2L	15220573	15220772
chr2L	15240993	15241202
chr2L	15254363	15254849
chr2L	15261462	15261708
chr2L	15265787	15266059
chr2L	15289003	15289261
chr2L	15338110	15338443
chr2L	15352501	15352865
chr2L	15368910	15369180
chr2L	15377861	15378080
chr2L	15408778	15409103
chr2L	15446673	15446960
chr2L	15452595	15452892
chr2L	15553881	15554099
chr2L	15562191	15562456
chr2L	15574062	15574261
chr2L	15587051	15587256
chr2L	15587821	15588319
chr2L	15591228	15591728
chr2L	15592210	15592685
chr2L	15608310	15608524
chr2L	15632687	15633060
chr2L	15725100	15725430
chr2L	15726689	15726991
chr2L	15731379	15731620
chr2L	15734087	15734331
chr2L	15741895	15742365
chr2L	15744943	15745292
chr2L	15778358	15778629
chr2L	15804606	15804834
chr2L	15850570	15851137
chr2L	15873270	15873473
chr2L	15952370	15952727
chr2L	15985769	15985989
chr2L	16007440	16007701
chr2L	16010373	16010772
chr2L	16066054	16066529
chr2L	16070879	16071081
chr2L	16082091	16082474
chr2L	16121065	16121388
chr2L	16124912	16125187
chr2L	16135801	16136114
chr2L	16154585	16155064
chr2L	16155552	16156083
chr2L	16158749	16159548
chr2L	16169465	16169721
chr2L	16193530	16193732
chr2L	16244022	16244376
chr2L	16269166	16269399
chr2L	16276978	16277332
chr2L	16286636	16286947
chr2L	16314082	16314370
chr2L	16317283	16317482
chr2L	16330962	16331231
chr2L	16335478	16335774
chr2L	16338695	16338915
chr2L	16347144	16347379
chr2L	16350967	16351187
chr2L	16357372	16357573
chr2L	16358824	16359433
chr2L	16360043	16360344
chr2L	16422855	16423292
chr2L	16424372	16424618
chr2L	16425475	16425863
chr2L	16426238	16426493
chr2L	16428245	16428467
chr2L	16459243	16459640
chr2L	16470472	16470734
chr2L	16480111	16480344
chr2L	16481095	16481342
chr2L	16503322	16503625
chr2L	16508925	16509154
chr2L	16512601	16513245
chr2L	16513382	16513607
chr2L	16515207	16515497
chr2L	16517733	16518302
chr2L	16521662	16521862
chr2L	16530966	16531473
chr2L	16532923	16533178
chr2L	16533466	16533666
chr2L	16534103	16534495
chr2L	16534909	16535189
chr2L	16536712	16536974
chr2L	16539880	16540188
chr2L	16542046	16542437
chr2L	16561226	16561741
chr2L	16562327	16562959
chr2L	16570123	16570324
chr2L	16581859	16582216
chr2L	16588925	16589227
chr2L	16590421	16590672
chr2L	16593665	16594001
chr2L	16609367	16609656
chr2L	16612965	16613353
chr2L	16620677	16620981
chr2L	16623208	16623474
chr2L	16631933	16632353
chr2L	16641796	16642074
chr2L	16645490	16645858
chr2L	16725661	16725916
chr2L	16748043	16748275
chr2L	16748749	16748956
chr2L	16761126	16761330
chr2L	16769234	16769522
chr2L	16769913	16770180
chr2L	16771695	16771932
chr2L	16772698	16773217
chr2L	16814934	16815211
chr2L	16815574	16815795
chr2L	16896697	16896896
chr2L	16901734	16902125
chr2L	16917243	16917788
chr2L	16941504	16941773
chr2L	16945948	16946546
chr2L	16959761	16960385
chr2L	17145542	17145952
chr2L	17204185	17204523
chr2L	17209268	17209609
chr2L	17234140	17234494
chr2L	17249333	17249612
chr2L	17270576	17270850
chr2L	17276174	17276465
chr2L	17282124	17282344
chr2L	17286714	17287412
chr2L	17320265	17320464
chr2L	17465516	17465755
chr2L	17543143	17543357
chr2L	17544738	17544987
chr2L	17556392	17556679
chr2L	17557800	17558046
chr2L	17558882	17559413
chr2L	17559624	17559891
chr2L	17606860	17607174
chr2L	17647033	17647554
chr2L	17653446	17653672
chr2L	17689086	17689289
chr2L	17698117	17698413
chr2L	17705526	17705734
chr2L	17735654	17735950
chr2L	17753954	17754232
chr2L	17754432	17754678
chr2L	17849765	17850017
chr2L	17859230	17859645
chr2L	17942203	17942438
chr2L	17986809	17987495
chr2L	18027957	18028292
chr2L	18028912	18029114
chr2L	18052772	18053124
chr2L	18093431	18093651
chr2L	18123296	18123571
chr2L	18150319	18150588
chr2L	18248673	18249099
chr2L	18266479	18266748
chr2L	18271511	18271881
chr2L	18314057	18314342
chr2L	18316350	18316801
chr2L	18320389	18320633
chr2L	18326610	18326837
chr2L	18327221	18327778
chr2L	18343300	18343568
chr2L	18344678	18344963
chr2L	18384994	18385197
chr2L	18387688	18388276
chr2L	18392138	18392956
chr2L	18394746	18394975
chr2L	18403657	18403965
chr2L	18408920	18409139
chr2L	18410064	18410282
chr2L	18434803	18435082
chr2L	18439888	18440218
chr2L	18445391	18445755
chr2L	18455974	18456174
chr2L	18467479	18467781
chr2L	18559224	18559477
chr2L	18581430	18581661
chr2L	18636119	18636452
chr2L	18636545	18636807
chr2L	18637246	18637563
chr2L	18647871	18648081
chr2L	18719150	18719397
chr2L	18720348	18720646
chr2L	18725949	18726214
chr2L	18726341	18726707
chr2L	18734617	18734870
chr2L	18751327	18751577
chr2L	18777467	18777853
chr2L	18783881	18784368
chr2L	18835417	18835713
chr2L	18839033	18839232
chr2L	18844946	18845211
chr2L	18845751	18845964
chr2L	18866608	18866903
chr2L	18867515	18867892
chr2L	18909213	18909626
chr2L	18916460	18916665
chr2L	18932866	18933161
chr2L	18934938	18935486
chr2L	18937718	18938021
chr2L	18963533	18963780
chr2L	19092763	19092977
chr2L	19093765	19093965
chr2L	19101148	19101390
chr2L	19137718	19138036
chr2L	19145067	19145427
chr2L	19148778	19149294
chr2L	19152244	19152647
chr2L	19153130	19153648
chr2L	19158993	19159206
chr2L	19161436	19161683
chr2L	19162465	19162747
chr2L	19163568	19163967
chr2L	19167660	19167876
chr2L	19178632	19179011
chr2L	19208049	19208277
chr2L	19233701	19233910
chr2L	19260033	19261192
chr2L	19279336	19279740
chr2L	19347037	19347283
chr2L	19348130	19348341
chr2L	19353957	19354341
chr2L	19406225	19406475
chr2L	19423186	19423419
chr2L	19474166	19474496
chr2L	19475097	19475352
chr2L	19594077	19594554
chr2L	19611027	19611308
chr2L	19613343	19613591
chr2L	19616897	19617117
chr2L	19618761	19619046
chr2L	19621994	19622246
chr2L	19653411	19653727
chr2L	19658859	19659316
chr2L	19670392	19670658
chr2L	19711457	19711803
chr2L	19718059	19718289
chr2L	19818749	19819014
chr2L	19844599	19844992
chr2L	19943870	19944250
chr2L	19975279	19975522
chr2L	20005017	20005249
chr2L	20006723	20006991
chr2L	20019001	20019234
chr2L	20048537	20048786
chr2L	20057501	20057724
chr2L	20082472	20082704
chr2L	20104492	20104763
chr2L	20248148	20248414
chr2L	20250471	20250679
chr2L	20258566	20258771
chr2L	20272275	20272667
chr2L	20278004	20278356
chr2L	20285826	20286025
chr2L	20303893	20304302
chr2L	20309857	20310174
chr2L	20351081	20351282
chr2L	20361621	20361953
chr2L	20408664	20408909
chr2L	20436064	20436328
chr2L	20454096	20454297
chr2L	20497480	20497681
chr2L	20510652	20510879
chr2L	20536334	20536683
chr2L	20576830	20577099
chr2L	20582778	20583148
chr2L	20594537	20594769
chr2L	20601503	20601739
chr2L	20621259	20621565
chr2L	20622819	20623072
chr2L	20627600	20627799
chr2L	20671212	20671430
chr2L	20709738	20710020
chr2L	20748368	20748632
chr2L	20750298	20750561
chr2L	20758781	20759095
chr2L	20856885	20857084
chr2L	20876684	20876993
chr2L	20879204	20879403
chr2L	20885443	20885664
chr2L	20916839	20917144
chr2L	20941152	20941471
chr2L	20944908	20945187
chr2L	20971609	20971857
chr2L	20990951	20991154
chr2L	20994731	20995224
chr2L	21008211	21008557
chr2L	21011455	21011734
chr2L	21020362	21021342
chr2L	21021414	21021621
chr2L	21021681	21021880
chr2L	21022471	21022690
chr2L	21023045	21023917
chr2L	21029065	21029300
chr2L	21030824	21031131
chr2L	21036122	21036633
chr2L	21039285	21039580
chr2L	21039927	21040259
chr2L	21040599	21040842
chr2L	21129923	21130366
chr2L	21163845	21164139
chr2L	21178528	21178891
chr2L	21223974	21224244
chr2L	21237746	21238146
chr2L	21250856	21251106
chr2L	21348110	21348386
chr2L	21354083	21354498
chr2L	21360278	21360503
chr2L	21390130	21390601
chr2L	21395454	21395800
chr2L	21413112	21413322
chr2L	21413634	21415624
chr2L	21417476	21417848
chr2L	21422449	21422787
chr2L	21427472	21427818
chr2L	21430824	21431034
chr2L	21432591	21432853
chr2L	21437567	21437908
chr2L	21442056	21442298
chr2L	21451597	21451941
chr2L	21456733	21457033
chr2L	21461805	21462036
chr2L	21466772	21467149
chr2L	21471883	21472111
chr2L	21476858	21477187
chr2L	21481652	21482231
chr2L	21487023	21487387
chr2L	21492072	21492450
chr2L	21497110	21497507
chr2L	21502158	21502526
chr2L	21507189	21507625
chr2L	21512371	21512628
chr2L	21517326	21517687
chr2L	21522293	21522514
chr2L	21527127	21527358
chr2L	21531980	21532215
chr2L	21536875	21537262
chr2L	21569078	21569352
chr2L	21597967	21598266
chr2L	21605562	21606032
chr2L	21608705	21609429
chr2L	21609780	21609983
chr2L	21691278	21691696
chr2L	21720116	21720377
chr2L	21733835	21734050
chr2L	21807373	21807645
chr2L	21890093	21890383
chr2L	21946891	21947236
chr2L	21989655	21989967
chr2L	22008575	22008893
chr2L	22086718	22087306
chr2L	22111056	22111397
chr2L	22117528	22118037
chr2L	22149575	22149802
chr2L	22233594	22233793
chr2L	22244971	22245320
chr2L	22254666	22254970
chr2L	22255189	22255490
chr2L	22275308	22275646
chr2L	22296174	22296551
chr2L	22308028	22308378
chr2L	22310683	22311013
chr2L	22364759	22365115
chr2L	22378571	22378782
chr2L	22418349	22418980
chr2L	22485481	22485707
chr2L	22523634	22523845
chr2L	22526965	22527454
chr2L	22527872	22528263
chr2L	22530399	22530653
chr2L	22555649	22555990
chr2L	22603042	22603335
chr2L	22613568	22613884
chr2L	22681343	22681651
chr2L	22701844	22702148
chr2L	22716058	22716362
chr2L	22765785	22765989
chr2L	22778631	22778876
chr2L	22780751	22781027
chr2L	22806395	22806744
chr2L	22806863	22808463
chr2L	22835857	22836242
chr2L	22839115	22839408
chr2L	22847269	22847480
chr2L	22865086	22865327
chr2L	22875641	22875867
chr2L	22882735	22882955
chr2L	22928130	22928352
chr2L	22937632	22938093
chr2L	22956010	22956250
chr2L	22956470	22956737
chr2L	22958757	22959187
chr2L	22972635	22972965
chr2L	22973336	22973856
chr2L	22974640	22975231
chr2L	23023530	23024009
chr2L	23027101	23027371
chr2L	23037227	23037679
chr2L	23039445	23039765
chr2L	23039915	23040478
chr2L	23043704	23043965
chr2L	23045937	23046276
chr2L	23064548	23064837
chr2L	23065343	23065542
chr2L	23065691	23066009
chr2L	23155021	23155660
chr2L	23288740	23288957
chr2L	23291497	23292055
chr2L	23292705	23293082
chr2L	23295110	23295372
chr2L	23308473	23308742
chr2L	23330808	23331408
chr2L	23356177	23356430
chr2L	23359997	23360355
chr2L	23369033	23369690
chr2L	23372856	23374017
chr2L	23374213	23374514
chr2L	23382699	23383022
chr2L	23383269	23384289
chr2L	23384575	23385151
chr2L	23385372	23385807
chr2L	23406590	23406906
chr2L	23421941	23422217
chr2L	23430854	23431681
chr2L	23469373	23469574
chr2L	23469710	23469947
chr2L	23476851	23477097
chr2L	23477453	23477893
chr2L	23480139	23480469
chr2L	23480891	23481435
chr2L	23500042	23500325
chr2L	23512728	23513712
chr2R	43139	43389
chr2R	74753	75330
chr2R	101461	101830
chr2R	102956	103450
chr2R	110235	110658
chr2R	111066	111510
chr2R	113541	113994
chr2R	121004	121657
chr2R	124117	125111
chr2R	127716	128218
chr2R	128572	129052
chr2R	146832	147428
chr2R	147753	148238
chr2R	159254	160298
chr2R	160520	162436
chr2R	164259	164504
chr2R	336793	337284
chr2R	342778	343243
chr2R	355385	355702
chr2R	358648	358959
chr2R	359807	360216
chr2R	395675	395875
chr2R	407610	407983
chr2R	408217	408979
chr2R	409271	409543
chr2R	410887	411145
chr2R	411216	411458
chr2R	411734	412359
chr2R	412618	412905
chr2R	414427	414835
chr2R	415277	415782
chr2R	416135	416412
chr2R	427296	427507
chr2R	446814	447043
chr2R	470037	470283
chr2R	487281	487599
chr2R	510377	513623
chr2R	514208	514665
chr2R	515153	515420
chr2R	515507	515756
chr2R	521191	521407
chr2R	522786	523236
chr2R	523660	523923
chr2R	560158	560633
chr2R	581218	582175
chr2R	582272	583220
chr2R	583304	583821
chr2R	584911	585256
chr2R	585687	585886
chr2R	586273	586504
chr2R	587646	588492
chr2R	608096	608358
chr2R	611752	611967
chr2R	643536	644404
chr2R	644706	645037
chr2R	648513	648917
chr2R	662998	663197
chr2R	663362	663750
chr2R	664363	664870
chr2R	667173	667438
chr2R	667519	668136
chr2R	679180	679436
chr2R	682912	683161
chr2R	686197	686456
chr2R	695561	696076
chr2R	700457	700992
chr2R	704098	704603
chr2R	711532	711788
chr2R	748641	749036
chr2R	787766	788027
chr2R	805606	805824
chr2R	816754	817261
chr2R	824408	824626
chr2R	844658	846234
chr2R	846319	846682
chr2R	870140	870674
chr2R	876783	877030
chr2R	885745	887186
chr2R	887247	887492
chr2R	887857	890396
chr2R	890591	890972
chr2R	936770	937098
chr2R	940891	941195
chr2R	980939	981390
chr2R	985244	985805
chr2R	987499	990386
chr2R	991101	991750
chr2R	999066	999349
chr2R	1000252	1000452
chr2R	1016775	1017116
chr2R	1021801	1022370
chr2R	1052191	1052450
chr2R	1058682	1058935
chr2R	1073225	1073851
chr2R	1075513	1075857
chr2R	1075954	1076354
chr2R	1083977	1084616
chr2R	1098997	1099243
chr2R	1110422	1110803
chr2R	1116461	1117467
chr2R	1122717	1123181
chr2R	1127047	1127453
chr2R	1131361	1131740
chr2R	1135429	1135888
chr2R	1139750	1140147
chr2R	1143927	1144377
chr2R	1148220	1148578
chr2R	1161372	1161679
chr2R	1165356	1165560
chr2R	1166078	1166822
chr2R	1167094	1167391
chr2R	1170091	1170348
chr2R	1170935	1171549
chr2R	1171850	1172080
chr2R	1174797	1175080
chr2R	1175676	1176276
chr2R	1176562	1176779
chr2R	1229997	1231059
chr2R	1235654	1235965
chr2R	1241606	1241924
chr2R	1248718	1249013
chr2R	1278587	1278970
chr2R	1315157	1315384
chr2R	1319931	1320498
chr2R	1326033	1326398
chr2R	1333609	1334116
chr2R	1334252	1334606
chr2R	1335293	1335743
chr2R	1345426	1345822
chr2R	1348354	1348607
chr2R	1355992	1356480
chr2R	1362989	1363518
chr2R	1363904	1364362
chr2R	1367851	1368159
chr2R	1369786	1370161
chr2R	1398576	1398866
chr2R	1410786	1411022
chr2R	1412096	1412730
chr2R	1417428	1417843
chr2R	1419285	1420859
chr2R	1420918	1422291
chr2R	1434675	1434887
chr2R	1447441	1447819
chr2R	1455862	1456102
chr2R	1464593	1465497
chr2R	1471454	1472406
chr2R	1494898	1495097
chr2R	1501340	1501983
chr2R	1503071	1503342
chr2R	1503705	1504133
chr2R	1504466	1505332
chr2R	1505473	1505840
chr2R	1515330	1515546
chr2R	1515783	1516585
chr2R	1521535	1521998
chr2R	1522057	1523485
chr2R	1523589	1524003
chr2R	1533540	1533753
chr2R	1534793	1535205
chr2R	1537759	1538148
chr2R	1538368	1539433
chr2R	1539695	1540027
chr2R	1540448	1540859
chr2R	1572359	1572727
chr2R	1597164	1597641
chr2R	1603640	1603963
chr2R	1604363	1605137
chr2R	1637303	1637895
chr2R	1640922	1643676
chr2R	1643854	1645572
chr2R	1669153	1669385
chr2R	1669840	1670086
chr2R	1670726	1670991
chr2R	1676530	1676909
chr2R	1679429	1679686
chr2R	1680576	1681017
chr2R	1687921	1688120
chr2R	1694315	1695025
chr2R	1697109	1697337
chr2R	1697666	1698289
chr2R	1698836	1699124
chr2R	1701642	1702280
chr2R	1705091	1705553
chr2R	1706048	1706534
chr2R	1710804	1711461
chr2R	1713958	1715067
chr2R	1730237	1730497
chr2R	1780987	1783875
chr2R	1784004	1785607
chr2R	1799894	1800474
chr2R	1801199	1801407
chr2R	1809158	1810554
chr2R	1811062	1811709
chr2R	1812110	1812489
chr2R	1814623	1815246
chr2R	1815924	1816482
chr2R	1825641	1826791
chr2R	1826926	1827254
chr2R	1828319	1828729
chr2R	1829026	1829700
chr2R	1829813	1830037
chr2R	1830409	1830673
chr2R	1832614	1833069
chr2R	1833825	1834202
chr2R	1897568	1897982
chr2R	1904414	1904961
chr2R	1908737	1909035
chr2R	1913860	1914100
chr2R	1918502	1918719
chr2R	1937990	1938257
chr2R	1938579	1939395
chr2R	1939700	1939911
chr2R	1940475	1940675
chr2R	1968075	1968282
chr2R	1997778	1997998
chr2R	2003774	2003978
chr2R	2009457	2009743
chr2R	2010081	2010793
chr2R	2011094	2012344
chr2R	2017506	2017742
chr2R	2036634	2037322
chr2R	2043995	2044455
chr2R	2083593	2084215
chr2R	2084278	2085219
chr2R	2085492	2086591
chr2R	2087389	2088105
chr2R	2089531	2089747
chr2R	2090114	2090445
chr2R	2100059	2100731
chr2R	2101230	2101642
chr2R	2111388	2111768
chr2R	2111969	2112730
chr2R	2112822	2113063
chr2R	2113343	2113703
chr2R	2115508	2116160
chr2R	2116832	2117232
chr2R	2133336	2133607
chr2R	2138591	2139073
chr2R	2146549	2146748
chr2R	2146909	2147607
chr2R	2156701	2157506
chr2R	2157634	2158052
chr2R	2161690	2161940
chr2R	2169095	2169549
chr2R	2170943	2172208
chr2R	2174125	2174335
chr2R	2210912	2211155
chr2R	2217216	2217684
chr2R	2217986	2218447
chr2R	2221838	2222155
chr2R	2222962	2223517
chr2R	2223798	2224205
chr2R	2227576	2227881
chr2R	2228595	2229960
chr2R	2233317	2233626
chr2R	2234416	2235738
chr2R	2249340	2249569
chr2R	2269358	2269642
chr2R	2270046	2270600
chr2R	2274034	2274577
chr2R	2277295	2277938
chr2R	2282273	2282504
chr2R	2287978	2288179
chr2R	2295158	2295402
chr2R	2307285	2307587
chr2R	2337923	2338162
chr2R	2376765	2377408
chr2R	2377500	2377789
chr2R	2379604	2380253
chr2R	2382981	2383530
chr2R	2383672	2383916
chr2R	2384083	2384332
chr2R	2385801	2386340
chr2R	2390081	2390323
chr2R	2390717	2391064
chr2R	2391172	2391877
chr2R	2392009	2392277
chr2R	2394144	2394680
chr2R	2395399	2395738
chr2R	2397678	2398181
chr2R	2398345	2398582
chr2R	2400480	2401048
chr2R	2401661	2402055
chr2R	2416980	2417298
chr2R	2420172	2420551
chr2R	2499878	2500295
chr2R	2510353	2510778
chr2R	2512558	2512895
chr2R	2541422	2541657
chr2R	2543094	2543356
chr2R	2543910	2544112
chr2R	2558104	2558540
chr2R	2587612	2587904
chr2R	2596581	2596882
chr2R	2597151	2597616
chr2R	2599546	2599788
chr2R	2599886	2600218
chr2R	2600424	2600631
chr2R	2601593	2601952
chr2R	2603616	2604109
chr2R	2605954	2606206
chr2R	2615734	2615943
chr2R	2616225	2616985
chr2R	2662004	2662456
chr2R	2662900	2663278
chr2R	2663561	2664561
chr2R	2664780	2665098
chr2R	2694530	2694961
chr2R	2695489	2696342
chr2R	2698000	2698291
chr2R	2698663	2699550
chr2R	2716032	2716646
chr2R	2722275	2722868
chr2R	2754444	2754816
chr2R	2755374	2755602
chr2R	2756988	2757307
chr2R	2760203	2760479
chr2R	2761861	2762075
chr2R	2766693	2766927
chr2R	2785270	2785560
chr2R	2785734	2785950
chr2R	2808437	2808755
chr2R	2809313	2809583
chr2R	2818865	2819072
chr2R	2821886	2822155
chr2R	2824606	2824853
chr2R	2826720	2826948
chr2R	2838947	2839254
chr2R	2857794	2858049
chr2R	2864583	2864840
chr2R	2868021	2868366
chr2R	2868478	2868718
chr2R	2871605	2871840
chr2R	2874224	2874528
chr2R	2875341	2875592
chr2R	2875842	2876076
chr2R	2877538	2878001
chr2R	2891912	2892133
chr2R	2899053	2899335
chr2R	2907778	2909100
chr2R	2914335	2914588
chr2R	2914891	2916524
chr2R	2953186	2953613
chr2R	2970310	2970521
chr2R	2986922	2987135
chr2R	2995071	2995445
chr2R	3035100	3035316
chr2R	3038142	3039847
chr2R	3040270	3042087
chr2R	3059050	3059314
chr2R	3088182	3088506
chr2R	3088579	3088871
chr2R	3162775	3163037
chr2R	3204717	3204972
chr2R	3228834	3229302
chr2R	3248065	3248389
chr2R	3248987	3249268
chr2R	3249579	3250574
chr2R	3250784	3251120
chr2R	3266420	3266784
chr2R	3267631	3267907
chr2R	3323241	3323500
chr2R	3324146	3324360
chr2R	3328720	3328938
chr2R	3355624	3355917
chr2R	3386692	3387148
chr2R	3473319	3473543
chr2R	3474175	3474417
chr2R	3474960	3475227
chr2R	3475777	3476061
chr2R	3487393	3487686
chr2R	3505447	3505668
chr2R	3512598	3512912
chr2R	3514176	3514455
chr2R	3515548	3516054
chr2R	3516806	3517301
chr2R	3528182	3528439
chr2R	3535240	3535838
chr2R	3540643	3540915
chr2R	3549010	3549262
chr2R	3600869	3601135
chr2R	3612064	3612279
chr2R	3641915	3642187
chr2R	3642853	3643125
chr2R	3644085	3646133
chr2R	3646186	3646612
chr2R	3657938	3658294
chr2R	3661422	3661669
chr2R	3663107	3663359
chr2R	3670848	3671229
chr2R	3671824	3672092
chr2R	3673036	3673552
chr2R	3673659	3675041
chr2R	3680137	3680469
chr2R	3680762	3680983
chr2R	3684080	3684369
chr2R	3684438	3684706
chr2R	3685801	3686063
chr2R	3686536	3687239
chr2R	3687551	3687800
chr2R	3692596	3692887
chr2R	3693204	3693460
chr2R	3696005	3696220
chr2R	3726187	3726508
chr2R	3729486	3730133
chr2R	3730663	3731214
chr2R	3740154	3740429
chr2R	3741857	3742062
chr2R	3743495	3744059
chr2R	3744648	3745147
chr2R	3749989	3750450
chr2R	3750714	3750914
chr2R	3757877	3758532
chr2R	3759073	3759524
chr2R	3763360	3763730
chr2R	3781019	3781259
chr2R	3802569	3802778
chr2R	3809824	3810031
chr2R	3817648	3817849
chr2R	3826763	3826978
chr2R	3830132	3830392
chr2R	3847412	3847619
chr2R	3862507	3862715
chr2R	3863237	3863498
chr2R	3867724	3867981
chr2R	3904453	3904692
chr2R	3906645	3907014
chr2R	3908414	3908949
chr2R	3936478	3937021
chr2R	3970150	3970454
chr2R	4015402	4015641
chr2R	4020185	4020417
chr2R	4022233	4022676
chr2R	4027027	4027271
chr2R	4037414	4037687
chr2R	4047776	4048190
chr2R	4049767	4050471
chr2R	4050816	4051060
chr2R	4054446	4054676
chr2R	4055606	4056147
chr2R	4056574	4056884
chr2R	4071389	4071832
chr2R	4073380	4074035
chr2R	4077107	4077420
chr2R	4083845	4084168
chr2R	4096053	4096662
chr2R	4099188	4100051
chr2R	4100245	4100606
chr2R	4101510	4101744
chr2R	4103148	4103426
chr2R	4106603	4106998
chr2R	4124099	4124298
chr2R	4135212	4135548
chr2R	4164521	4164799
chr2R	4198934	4199133
chr2R	4207392	4207645
chr2R	4209776	4210091
chr2R	4222082	4222493
chr2R	4256469	4256804
chr2R	4258167	4258607
chr2R	4270513	4271048
chr2R	4275752	4276009
chr2R	4288705	4289198
chr2R	4289648	4290299
chr2R	4290763	4291111
chr2R	4292014	4293038
chr2R	4293504	4293957
chr2R	4307691	4307921
chr2R	4314464	4314759
chr2R	4314853	4315149
chr2R	4315305	4316118
chr2R	4318192	4318431
chr2R	4318688	4319396
chr2R	4319900	4320309
chr2R	4325239	4325448
chr2R	4330042	4330271
chr2R	4332312	4332569
chr2R	4354183	4354737
chr2R	4395406	4395670
chr2R	4411785	4412311
chr2R	4428177	4428474
chr2R	4431267	4431548
chr2R	4437441	4437673
chr2R	4441080	4441367
chr2R	4441607	4442196
chr2R	4456730	4457184
chr2R	4468486	4468709
chr2R	4485222	4485551
chr2R	4518456	4519225
chr2R	4522079	4522306
chr2R	4545052	4545346
chr2R	4548733	4548955
chr2R	4553230	4553549
chr2R	4579729	4581457
chr2R	4628478	4628767
chr2R	4634337	4634723
chr2R	4640476	4640718
chr2R	4663559	4663844
chr2R	4733972	4734268
chr2R	4745656	4745891
chr2R	4767844	4768074
chr2R	4768641	4768904
chr2R	4774868	4776001
chr2R	4779665	4779937
chr2R	4789933	4790366
chr2R	4810459	4810713
chr2R	4811294	4811556
chr2R	4863967	4864323
chr2R	4865501	4866298
chr2R	4866429	4866632
chr2R	4867016	4868884
chr2R	4870754	4871050
chr2R	4894452	4894689
chr2R	4894841	4895074
chr2R	4912052	4912324
chr2R	4926491	4926779
chr2R	4937255	4937518
chr2R	5010183	5010529
chr2R	5011497	5011747
chr2R	5012537	5012819
chr2R	5013053	5013260
chr2R	5049208	5050471
chr2R	5050607	5050975
chr2R	5052024	5052391
chr2R	5053576	5053794
chr2R	5054272	5054764
chr2R	5055327	5055751
chr2R	5056025	5056657
chr2R	5075721	5076112
chr2R	5126900	5127140
chr2R	5136521	5136922
chr2R	5137441	5137647
chr2R	5167796	5168085
chr2R	5228227	5228482
chr2R	5229909	5230149
chr2R	5294431	5294631
chr2R	5301919	5302304
chr2R	5302508	5303313
chr2R	5341943	5342205
chr2R	5346952	5347161
chr2R	5348591	5348881
chr2R	5358821	5359190
chr2R	5386043	5386473
chr2R	5399450	5399670
chr2R	5455203	5455428
chr2R	5598400	5599041
chr2R	5616743	5617192
chr2R	5640923	5641302
chr2R	5648324	5648623
chr2R	5865970	5866382
chr2R	5870125	5870379
chr2R	5902915	5903396
chr2R	5903997	5904754
chr2R	5907173	5908070
chr2R	5908130	5908344
chr2R	5925600	5925799
chr2R	5926041	5926276
chr2R	5951647	5952057
chr2R	5975117	5975496
chr2R	5981201	5981468
chr2R	6083241	6083470
chr2R	6112530	6112826
chr2R	6115519	6115741
chr2R	6119247	6119461
chr2R	6131631	6132083
chr2R	6133393	6133926
chr2R	6158185	6158414
chr2R	6159870	6160082
chr2R	6168339	6168622
chr2R	6261267	6261997
chr2R	6266728	6267284
chr2R	6268249	6268665
chr2R	6294641	6295082
chr2R	6314015	6314245
chr2R	6389706	6389995
chr2R	6392103	6392480
chr2R	6427829	6428056
chr2R	6478491	6478720
chr2R	6479226	6479989
chr2R	6497500	6497796
chr2R	6504928	6505186
chr2R	6506773	6506982
chr2R	6523890	6524152
chr2R	6534794	6535168
chr2R	6552900	6553351
chr2R	6566753	6567066
chr2R	6580627	6580883
chr2R	6598123	6598353
chr2R	6603855	6604068
chr2R	6625886	6626150
chr2R	6723257	6723637
chr2R	6730245	6731245
chr2R	6750412	6750613
chr2R	6762233	6762492
chr2R	6814403	6814604
chr2R	6843785	6843997
chr2R	6958168	6958556
chr2R	7139722	7139936
chr2R	7199527	7199791
chr2R	7204255	7204480
chr2R	7216409	7216690
chr2R	7258604	7258822
chr2R	7262975	7263495
chr2R	7264023	7264534
chr2R	7267218	7267875
chr2R	7318338	7318537
chr2R	7362763	7362990
chr2R	7376653	7377051
chr2R	7480492	7480967
chr2R	7481209	7481603
chr2R	7482195	7482411
chr2R	7488707	7488971
chr2R	7545401	7546278
chr2R	7608509	7613599
chr2R	7649868	7650326
chr2R	7680408	7680788
chr2R	7717742	7717994
chr2R	7737095	7737437
chr2R	7742374	7742593
chr2R	7757738	7758341
chr2R	7760829	7761242
chr2R	7761813	7762107
chr2R	7779241	7779706
chr2R	7786157	7786379
chr2R	7863112	7863364
chr2R	7871752	7872053
chr2R	7872140	7872402
chr2R	7945495	7945733
chr2R	8016324	8016559
chr2R	8017106	8017630
chr2R	8078355	8078730
chr2R	8083322	8083624
chr2R	8108390	8108933
chr2R	8111499	8111767
chr2R	8112301	8112800
chr2R	8133740	8134255
chr2R	8177701	8177914
chr2R	8249361	8249572
chr2R	8252626	8252887
chr2R	8270632	8270842
chr2R	8283571	8283823
chr2R	8320798	8321046
chr2R	8335294	8335603
chr2R	8349816	8350098
chr2R	8400168	8400469
chr2R	8652584	8652807
chr2R	8655602	8655970
chr2R	8664754	8665034
chr2R	8677998	8678234
chr2R	8686742	8687063
chr2R	8745567	8745963
chr2R	8772357	8772560
chr2R	8811543	8811751
chr2R	8840772	8841063
chr2R	8854232	8854578
chr2R	8955874	8956297
chr2R	8960970	8961376
chr2R	8996245	8996569
chr2R	9028146	9028572
chr2R	9029078	9029294
chr2R	9258108	9258326
chr2R	9301768	9302024
chr2R	9302195	9302655
chr2R	9320828	9321412
chr2R	9350675	9350999
chr2R	9360152	9360530
chr2R	9387642	9388153
chr2R	9446478	9446698
chr2R	9459880	9460100
chr2R	9462746	9463036
chr2R	9489415	9489724
chr2R	9511435	9511678
chr2R	9514050	9514284
chr2R	9517463	9517809
chr2R	9519287	9519833
chr2R	9521190	9521656
chr2R	9521778	9522519
chr2R	9522614	9522907
chr2R	9526711	9527033
chr2R	9528775	9529074
chr2R	9533089	9533375
chr2R	9541171	9541500
chr2R	9548130	9548463
chr2R	9655865	9656176
chr2R	9659902	9660153
chr2R	9670751	9671010
chr2R	9728104	9728845
chr2R	9728908	9729165
chr2R	9731713	9732292
chr2R	9919199	9919419
chr2R	9930102	9930404
chr2R	9994429	9994754
chr2R	9996325	9996568
chr2R	10024062	10024358
chr2R	10025291	10025517
chr2R	10041538	10043257
chr2R	10045451	10045709
chr2R	10057737	10058005
chr2R	10107605	10107874
chr2R	10125714	10126088
chr2R	10127217	10127540
chr2R	10156209	10156515
chr2R	10184820	10185193
chr2R	10205254	10205551
chr2R	10206217	10206721
chr2R	10223333	10223782
chr2R	10238308	10238537
chr2R	10293912	10294117
chr2R	10327292	10327572
chr2R	10333319	10333595
chr2R	10333814	10334029
chr2R	10353736	10354014
chr2R	10356402	10356649
chr2R	10357778	10357984
chr2R	10360484	10360852
chr2R	10394723	10394952
chr2R	10402827	10403057
chr2R	10413240	10413484
chr2R	10415335	10415709
chr2R	10423154	10423418
chr2R	10429890	10430230
chr2R	10461844	10462191
chr2R	10463405	10463702
chr2R	10475512	10475740
chr2R	10478393	10478651
chr2R	10498212	10498525
chr2R	10501996	10502252
chr2R	10506218	10506961
chr2R	10513820	10514139
chr2R	10514616	10515520
chr2R	10516220	10516660
chr2R	10518725	10518926
chr2R	10519228	10519597
chr2R	10521265	10521592
chr2R	10522982	10523289
chr2R	10524967	10525288
chr2R	10538202	10538479
chr2R	10548181	10548652
chr2R	10555324	10555719
chr2R	10558089	10558587
chr2R	10558644	10558973
chr2R	10559489	10559754
chr2R	10564410	10565184
chr2R	10567913	10568130
chr2R	10568466	10569080
chr2R	10572055	10572255
chr2R	10574223	10574472
chr2R	10575006	10575662
chr2R	10576312	10576515
chr2R	10576686	10577121
chr2R	10578458	10578684
chr2R	10579581	10580015
chr2R	10596497	10597521
chr2R	10603565	10604496
chr2R	10606822	10607411
chr2R	10607737	10607936
chr2R	10660528	10660746
chr2R	10670300	10670501
chr2R	10670712	10670914
chr2R	10702586	10702960
chr2R	10717530	10718395
chr2R	10722966	10723175
chr2R	10787103	10787513
chr2R	10797996	10798220
chr2R	10804027	10804504
chr2R	10806896	10807114
chr2R	10853891	10854165
chr2R	10859169	10859387
chr2R	10906175	10906674
chr2R	10911634	10911833
chr2R	10915695	10915953
chr2R	10942637	10942931
chr2R	10944348	10944632
chr2R	10948958	10949330
chr2R	10949600	10950602
chr2R	10950872	10951109
chr2R	10953021	10953657
chr2R	10954400	10954720
chr2R	10963304	10963547
chr2R	10969856	10970127
chr2R	10979216	10979700
chr2R	10984222	10984892
chr2R	11001395	11001735
chr2R	11017795	11018123
chr2R	11038929	11039214
chr2R	11043438	11043761
chr2R	11053238	11053538
chr2R	11071850	11072103
chr2R	11082245	11082606
[truncated: 7,542 more rows]

## Sheet: List6
chr	start	end
chr2L	626626	627029
chr2L	1301778	1302352
chr2L	2130650	2130867
chr2L	2661371	2661590
chr2L	2661650	2662887
chr2L	2753189	2753403
chr2L	3478037	3478523
chr2L	3852460	3852665
chr2L	4062876	4063216
chr2L	5207156	5207587
chr2L	5209343	5209711
chr2L	9900029	9900362
chr2L	9900662	9901378
chr2L	10947843	10948174
chr2L	12559854	12560106
chr2L	12560892	12561172
chr2L	12894597	12894806
chr2L	13524445	13524888
chr2L	16521304	16521582
chr2L	17199997	17200350
chr2L	17728131	17728364
chr2L	17952161	17952391
chr2L	17952643	17953220
chr2L	19260216	19260898
chr2L	20203973	20204297
chr2L	21020472	21021114
chr2L	21021166	21021874
chr2L	21022889	21023239
chr2L	21405625	21406045
chr2L	21416985	21417994
chr2L	21418267	21419388
chr2L	21419509	21420692
chr2L	21421838	21422902
chr2L	21423186	21424280
chr2L	21424590	21425044
chr2L	21425138	21425788
chr2L	21426770	21428640
chr2L	21429169	21429972
chr2L	21430237	21431089
chr2L	21431954	21432880
chr2L	21433201	21434392
chr2L	21434529	21435850
chr2L	21437093	21437983
chr2L	21438280	21439349
chr2L	21439503	21440072
chr2L	21440132	21440754
chr2L	21450327	21450537
chr2L	21451022	21452018
chr2L	21452351	21453474
chr2L	21453733	21454929
chr2L	21456144	21457125
chr2L	21457194	21458621
chr2L	21458708	21459972
chr2L	21461218	21462129
chr2L	21462465	21463625
chr2L	21463705	21465121
chr2L	21466359	21467179
chr2L	21467528	21468593
chr2L	21468926	21469486
chr2L	21469565	21470150
chr2L	21471391	21472206
chr2L	21472550	21473619
chr2L	21473936	21475159
chr2L	21476442	21477301
chr2L	21477868	21478763
chr2L	21479044	21480203
chr2L	21481510	21482410
chr2L	21482598	21483711
chr2L	21484033	21485356
chr2L	21486822	21487433
chr2L	21487655	21488151
chr2L	21488289	21488829
chr2L	21489219	21489713
chr2L	21489821	21490360
chr2L	21491624	21493852
chr2L	21494266	21494718
chr2L	21494983	21495395
chr2L	21496656	21497587
chr2L	21497855	21498935
chr2L	21499288	21500485
chr2L	21501710	21502651
chr2L	21502917	21504010
chr2L	21504496	21504875
chr2L	21505094	21505513
chr2L	21506749	21507698
chr2L	21507900	21509076
chr2L	21509644	21509902
chr2L	21510081	21510544
chr2L	21511735	21512745
chr2L	21512904	21514103
chr2L	21514600	21514951
chr2L	21515123	21515602
chr2L	21516806	21517733
chr2L	21517977	21518388
chr2L	21518661	21519155
chr2L	21519501	21519907
chr2L	21520172	21520749
chr2L	21521674	21522487
chr2L	21522756	21523293
chr2L	21523618	21523977
chr2L	21524309	21524774
chr2L	21525058	21525585
chr2L	21526499	21527480
chr2L	21527671	21528159
chr2L	21528377	21528839
chr2L	21529164	21529643
chr2L	21529864	21530405
chr2L	21531331	21532323
chr2L	21532439	21533711
chr2L	21534080	21534500
chr2L	21534686	21535186
chr2L	21536333	21537429
chr2L	21537631	21538707
chr2L	21539008	21539456
chr2L	21540920	21541718
chr2L	21542069	21542412
chr2L	21542806	21543670
chr2L	22086769	22087207
chr2L	22413696	22413937
chr2L	22423162	22423525
chr2L	22425046	22425254
chr2L	22431493	22431745
chr2L	22437306	22437516
chr2L	22454460	22454714
chr2L	22457208	22457542
chr2L	22458371	22458603
chr2L	22460388	22460609
chr2L	22498532	22498818
chr2L	22499468	22499667
chr2L	22502419	22502677
chr2L	23368594	23368867
chr2L	23369029	23369419
chr2L	23372866	23373065
chr2L	23373628	23374511
chr2L	23512702	23513712
chr2R	748639	749039
chr2R	870124	870623
chr2R	1075736	1076039
chr2R	1153384	1153586
chr2R	1154047	1154503
chr2R	1154958	1155198
chr2R	1464686	1465376
chr2R	1471491	1472302
chr2R	1503073	1503473
chr2R	1503592	1503828
chr2R	1513073	1513620
chr2R	1513890	1514247
chr2R	1514406	1514724
chr2R	1514866	1515231
chr2R	1515293	1515548
chr2R	1515846	1516568
chr2R	1521374	1523512
chr2R	1523578	1523807
chr2R	1538955	1539335
chr2R	1809444	1809669
chr2R	1809738	1810012
chr2R	1825611	1826775
chr2R	1938724	1939334
chr2R	2558207	2558488
chr2R	2663688	2663970
chr2R	3249701	3249954
chr2R	3487421	3487633
chr2R	3686590	3686838
chr2R	3763184	3763892
chr2R	3798142	3798341
chr2R	3908623	3908869
chr2R	3960768	3960980
chr2R	4057649	4057947
chr2R	4098498	4098727
chr2R	4775436	4775735
chr2R	4775815	4776064
chr2R	4863496	4868926
chr2R	4870719	4871224
chr2R	5049170	5055824
chr2R	5056088	5056734
chr2R	5598571	5598995
chr2R	7608634	7609132
chr2R	7609313	7610226
chr2R	7610815	7611595
chr2R	7611667	7612577
chr2R	7612661	7612934
chr2R	8015733	8015963
chr2R	8016112	8016536
chr2R	8016780	8017301
chr2R	8150716	8150927
chr2R	9482142	9482466
chr2R	12172949	12173183
chr2R	13691635	13691963
chr2R	14102582	14102792
chr2R	15975697	15975905
chr2R	16150837	16151110
chr2R	16298241	16298452
chr2R	19568402	19568674
chr2R	19739394	19739594
chr2R	20780344	20780767
chr2R	24701836	24702076
chr2R	25258398	25258945
chr2R	25259058	25259685
chr2R	25259879	25260449
chr2R	25260677	25261272
chr2R	25261360	25261651
chr2R	25264020	25264265
chr2R	25267168	25267407
chr2R	25267875	25268623
chr2R	25276156	25276397
chr2R	25281845	25282339
chr2R	25282921	25283722
chr2R	25284550	25284886
chr2R	25285866	25286226
chr3L	131272	131513
chr3L	2068155	2068389
chr3L	4413963	4414255
chr3L	5123252	5124415
chr3L	6962698	6962988
chr3L	6980024	6980306
chr3L	7560562	7560892
chr3L	7985443	7985704
chr3L	7986136	7986528
chr3L	7987431	7987634
chr3L	8019789	8023594
chr3L	8023771	8024087
chr3L	8456416	8456700
chr3L	8706066	8706281
chr3L	8709092	8709299
chr3L	8710472	8710675
chr3L	8713670	8713952
chr3L	8714535	8714777
chr3L	8715006	8715245
chr3L	8715307	8716180
chr3L	8716305	8716979
chr3L	8717114	8717576
chr3L	8717727	8718450
chr3L	8718845	8727829
chr3L	8727967	8735442
chr3L	8735501	8736586
chr3L	8736676	8738341
chr3L	8738533	8740754
chr3L	8740859	8744155
chr3L	8744792	8745921
chr3L	8746334	8746709
chr3L	8746784	8747203
chr3L	8747261	8747483
chr3L	8747566	8748301
chr3L	8750390	8750612
chr3L	8791387	8791671
chr3L	8792094	8793404
chr3L	8793553	8794032
chr3L	8794958	8795748
chr3L	8795803	8796495
chr3L	14403878	14404442
chr3L	14404620	14405743
chr3L	14405921	14406669
chr3L	16690133	16690399
chr3L	20821430	20821959
chr3L	20822293	20824179
chr3L	20824433	20824740
chr3L	21366099	21367479
chr3L	21367699	21367991
chr3L	21368248	21368456
chr3L	21368695	21370415
chr3L	21370820	21371226
chr3L	21498425	21498805
chr3L	22743704	22743927
chr3L	22744331	22744669
chr3L	22762782	22763121
chr3L	22764147	22764489
chr3L	22832860	22833363
chr3L	23112543	23117868
chr3L	23550795	23550999
chr3L	23571693	23571956
chr3L	23736930	23737916
chr3L	23830118	23830418
chr3L	23848902	23849655
chr3L	23944705	23945115
chr3L	23945864	23946079
chr3L	23946161	23946742
chr3L	24170257	24170516
chr3L	24464859	24465527
chr3L	24465907	24466447
chr3L	24466704	24469295
chr3L	24469527	24470051
chr3L	24470141	24470367
chr3L	24495238	24495496
chr3L	24578949	24579583
chr3L	24849999	24850222
chr3L	24854513	24854775
chr3L	24857743	24857954
chr3L	25081488	25081819
chr3L	25129827	25135136
chr3L	25568858	25569302
chr3L	25569541	25570722
chr3L	25570806	25572240
chr3L	25572401	25572829
chr3L	25573577	25573809
chr3L	25574531	25574738
chr3L	25897708	25898097
chr3L	25898715	25898924
chr3L	25899056	25899362
chr3L	25899434	25899979
chr3L	25900221	25900868
chr3L	25901117	25901505
chr3L	25901941	25902152
chr3L	25902207	25902530
chr3L	25903188	25903487
chr3L	26396762	26396962
chr3L	26399079	26399554
chr3L	26705969	26706189
chr3L	26707449	26707698
chr3L	27007868	27008586
chr3L	27009093	27009743
chr3L	27069107	27069901
chr3L	27070237	27071666
chr3L	27071832	27072196
chr3L	27072618	27073301
chr3L	27076453	27076784
chr3L	27076841	27077107
chr3L	27100155	27100355
chr3L	27138123	27139167
chr3L	27139218	27139429
chr3L	27929792	27930136
chr3R	528377	528652
chr3R	621939	622236
chr3R	1379095	1379460
chr3R	1380089	1380512
chr3R	1380916	1381188
chr3R	1589192	1589436
chr3R	1589614	1589832
chr3R	1589897	1590137
chr3R	1906087	1906561
chr3R	1909489	1909837
chr3R	2698907	2699111
chr3R	2778383	2778719
chr3R	2779914	2780119
chr3R	2952949	2953148
chr3R	2953250	2953454
chr3R	2953532	2953798
chr3R	2953855	2954220
chr3R	2954333	2955212
chr3R	2955267	2955593
chr3R	2955670	2956757
chr3R	2956899	2957303
chr3R	2958085	2958458
chr3R	3033215	3033874
chr3R	3089482	3089691
chr3R	3122651	3122902
chr3R	3123270	3123552
chr3R	3169699	3170467
chr3R	4210749	4210953
chr3R	4542038	4542498
chr3R	4802034	4802351
chr3R	5051509	5051774
chr3R	8095730	8096024
chr3R	8096629	8096948
chr3R	10255546	10256447
chr3R	10257965	10258556
chr3R	10259532	10259929
chr3R	10260182	10260562
chr3R	12477291	12477618
chr3R	15902416	15902800
chr3R	15904261	15904461
chr3R	17926473	17926750
chr3R	19164118	19164432
chr3R	20252802	20253003
chr3R	20556569	20556786
chr3R	21609099	21611543
chr3R	22007384	22007597
chr3R	22451740	22452646
chr3R	22452899	22453160
chr3R	24596351	24596647
chr3R	26461378	26461593
chr3R	27725652	27725963
chr3R	27726590	27727747
chr3R	27727810	27728203
chr3R	27728363	27728674
chr3R	27729678	27730076
chr3R	27730280	27730791
chr3R	27865164	27865646
chr3R	27865864	27866078
chr3R	28068721	28070061
chr3R	28071512	28072976
chr3R	28073628	28073863
chr3R	29079976	29080195
chr3R	30085412	30085709
chr3R	30085912	30086120
chr3R	32073644	32073960
chr3R	32074631	32074940
chr3R	32075610	32075854
chr3R	32076361	32076907
chr3R	32077362	32077879
chr3R	32078321	32078908
chr4	76548	76883
chr4	77297	78698
chr4	78801	79606
chr4	80296	80905
chr4	81424	81801
chr4	591912	592145
chr4	592527	592744
chr4	593134	593861
chr4	594218	595455
chr4	1278874	1280401
chr4	1280479	1280906
chr4	1280962	1281293
chr4	1283466	1283665
chr4	1287122	1287555
chr4	1295024	1296830
chr4	1297906	1298423
chr4	1319381	1320083
chrM	1	16957
chrM	17069	19524
chrUn_CP007081v1	123	478
chrUn_CP007081v1	716	1435
chrUn_CP007081v1	87796	88768
chrUn_CP007100v1	5716	6516
chrUn_CP007101v1	329	853
chrUn_CP007120v1	3501	3812
chrUn_CP007120v1	4536	5321
chrUn_CP007120v1	16939	19704
chrUn_CP007120v1	20029	20636
chrUn_CP007120v1	20829	21756
chrUn_CP007120v1	35890	59330
chrUn_CP007120v1	62749	76973
chrUn_DS483562v1	25	1383
chrUn_DS483562v1	35366	36319
chrUn_DS483562v1	41741	42086
chrUn_DS483562v1	42285	43038
chrUn_DS483562v1	43350	43668
chrUn_DS483562v1	43727	44579
chrUn_DS483562v1	44883	45190
chrUn_DS483562v1	45289	46103
chrUn_DS483562v1	46427	47678
chrUn_DS483562v1	47920	48287
chrUn_DS483562v1	48381	49223
chrUn_DS483562v1	49477	49705
chrUn_DS483562v1	49923	50603
chrUn_DS483650v1	178	660
chrUn_DS483650v1	1128	1553
chrUn_DS483650v1	1613	1993
chrUn_DS483675v1	304	642
chrUn_DS483675v1	961	1486
chrUn_DS483675v1	9055	9330
chrUn_DS483675v1	10928	11157
chrUn_DS483703v1	809	1215
chrUn_DS483705v1	1	249
chrUn_DS483712v1	1230	1675
chrUn_DS483755v1	1	571
chrUn_DS483762v1	6246	6698
chrUn_DS483781v1	172	804
chrUn_DS483781v1	1139	2060
chrUn_DS483785v1	225	481
chrUn_DS483785v1	699	1067
chrUn_DS483832v1	2002	2238
chrUn_DS483872v1	3142	3510
chrUn_DS483872v1	3581	3859
chrUn_DS483880v1	3582	3861
chrUn_DS483895v1	3495	3841
chrUn_DS483918v1	1	1010
chrUn_DS483918v1	1923	2124
chrUn_DS483918v1	2180	2566
chrUn_DS483961v1	2425	3095
chrUn_DS483972v1	97	486
chrUn_DS483998v1	854	1122
chrUn_DS483998v1	1194	1607
chrUn_DS483999v1	19	1336
chrUn_DS484007v1	1	756
chrUn_DS484068v1	88	496
chrUn_DS484068v1	1664	1868
chrUn_DS484068v1	2518	2760
chrUn_DS484096v1	2471	2916
chrUn_DS484180v1	1	996
chrUn_DS484180v1	1069	2415
chrUn_DS484183v1	1493	2096
chrUn_DS484226v1	1	259
chrUn_DS484241v1	257	536
chrUn_DS484257v1	531	2511
chrUn_DS484275v1	199	583
chrUn_DS484275v1	702	1139
chrUn_DS484280v1	1736	1935
chrUn_DS484310v1	2037	2256
chrUn_DS484312v1	1614	2091
chrUn_DS484366v1	312	644
chrUn_DS484370v1	64	410
chrUn_DS484370v1	1479	1898
chrUn_DS484386v1	401	1358
chrUn_DS484391v1	538	1091
chrUn_DS484452v1	511	861
chrUn_DS484452v1	1107	1742
chrUn_DS484458v1	183	445
chrUn_DS484458v1	1475	1808
chrUn_DS484484v1	1311	2020
chrUn_DS484490v1	10	998
chrUn_DS484496v1	253	529
chrUn_DS484501v1	150	505
chrUn_DS484501v1	1389	1745
chrUn_DS484549v1	520	733
chrUn_DS484549v1	887	1095
chrUn_DS484567v1	1201	1509
chrUn_DS484573v1	168	484
chrUn_DS484651v1	901	1117
chrUn_DS484689v1	136	1446
chrUn_DS484707v1	547	1614
chrUn_DS484746v1	12	317
chrUn_DS484748v1	947	1149
chrUn_DS484751v1	238	1105
chrUn_DS484756v1	1	1006
chrUn_DS484769v1	289	600
chrUn_DS484776v1	11	813
chrUn_DS484804v1	504	704
chrUn_DS484852v1	1	902
chrUn_DS484861v1	1	373
chrUn_DS484916v1	654	1049
chrUn_DS484923v1	1	267
chrUn_DS484938v1	1	332
chrUn_DS484948v1	905	1175
chrUn_DS484960v1	15	499
chrUn_DS484962v1	150	1314
chrUn_DS484979v1	580	1134
chrUn_DS484985v1	266	529
chrUn_DS484985v1	662	1120
chrUn_DS485019v1	12	491
chrUn_DS485024v1	6	1278
chrUn_DS485025v1	207	584
chrUn_DS485031v1	48	1275
chrUn_DS485058v1	351	567
chrUn_DS485102v1	148	613
chrUn_DS485150v1	1	743
chrUn_DS485184v1	20	416
chrUn_DS485184v1	486	702
chrUn_DS485228v1	133	1198
chrUn_DS485239v1	140	340
chrUn_DS485249v1	35	495
chrUn_DS485255v1	413	1068
chrUn_DS485270v1	1	369
chrUn_DS485386v1	691	1153
chrUn_DS485392v1	823	1151
chrUn_DS485397v1	183	386
chrUn_DS485415v1	386	1146
chrUn_DS485433v1	201	444
chrUn_DS485453v1	1	1136
chrUn_DS485462v1	1	1134
chrUn_DS485494v1	24	244
chrUn_DS485495v1	684	987
chrUn_DS485498v1	1	869
chrUn_DS485501v1	694	1124
chrUn_DS485504v1	1	987
chrUn_DS485509v1	11	1123
chrUn_DS485545v1	1	630
chrUn_DS485558v1	1	700
chrUn_DS485581v1	7	545
chrUn_DS485607v1	180	1078
chrUn_DS485668v1	1	1017
chrUn_DS485678v1	1	1077
chrUn_DS485695v2	1	564
chrUn_DS485741v1	456	1053
chrUn_DS485751v1	1	1039
chrUn_DS485757v1	311	665
chrUn_DS485773v1	412	852
chrUn_DS485794v1	1	1049
chrUn_DS485808v1	1	1047
chrUn_DS485820v1	1	860
chrUn_DS485826v1	475	1044
chrUn_DS485833v1	181	411
chrUn_DS485859v1	556	1036
chrUn_DS485868v1	1	416
chrUn_DS485868v1	614	943
chrUn_DS485870v1	1	1033
chrUn_DS485906v1	1	546
chrUn_DS485957v1	1	841
chrUn_DS485964v1	10	1012
chrUn_DS485968v1	1	543
chrUn_DS485984v1	1	625
chrUn_DS485991v1	28	1005
chrUn_DS485995v1	1	392
chrUn_DS485998v1	86	553
chrX	6318	6526
chrX	52508	53151
chrX	53307	54637
chrX	93776	94084
chrX	96654	96854
chrX	100543	100949
chrX	106365	106829
chrX	111426	111682
chrX	111921	112152
chrX	112205	112420
chrX	112472	113357
chrX	115252	115535
chrX	121129	121500
chrX	429034	429311
chrX	1567854	1568380
chrX	1568634	1569091
chrX	1976424	1976655
chrX	2132415	2133217
chrX	2613842	2614065
chrX	3071033	3071263
chrX	3071494	3071726
chrX	3072095	3072709
chrX	3077070	3077469
chrX	3078480	3078679
chrX	3727687	3729529
chrX	3777257	3777456
chrX	5481198	5482086
chrX	5482315	5482706
chrX	5483688	5484081
chrX	5484224	5484805
chrX	5898370	5898939
chrX	5899078	5901005
chrX	7097013	7097229
chrX	8294020	8295957
chrX	8369390	8369654
chrX	8465288	8465514
chrX	8493437	8493638
chrX	8493757	8494035
chrX	8498639	8498869
chrX	8700702	8700985
chrX	8927676	8927892
chrX	8927977	8928362
chrX	8928689	8929455
chrX	8929613	8929812
chrX	11645542	11645741
chrX	11646173	11646461
chrX	11647059	11647291
chrX	11647853	11648207
chrX	12168204	12168611
chrX	12169015	12169874
chrX	12169958	12170788
chrX	12171839	12172590
chrX	12172889	12173375
chrX	12571854	12572196
chrX	13100571	13100862
chrX	13381559	13381805
chrX	13938179	13939769
chrX	13940329	13941212
chrX	14636655	14637289
chrX	14637342	14637943
chrX	14638084	14638396
chrX	14638841	14639140
chrX	14639198	14639593
chrX	14639677	14641003
chrX	14641092	14641297
chrX	14641515	14641863
chrX	16091288	16091487
chrX	18430363	18430753
chrX	18606788	18607611
chrX	19357025	19357276
chrX	19357547	19357968
chrX	20957174	20958485
chrX	20958569	20958813
chrX	20959711	20960745
chrX	20960796	20961737
chrX	20961972	20962387
chrX	21462586	21462811
chrX	21471287	21472160
chrX	21551262	21551461
chrX	21694261	21694533
chrX	21846154	21846410
chrX	21846470	21846727
chrX	21847173	21847409
chrX	21847461	21847831
chrX	21847886	21849226
chrX	21849599	21849955
chrX	21850300	21850892
chrX	21973254	21973660
chrX	22207247	22207796
chrX	22257984	22259179
chrX	22260141	22260347
chrX	22273748	22274035
chrX	22274160	22275438
chrX	22275697	22276125
chrX	22276618	22277550
chrX	22277928	22278715
chrX	22278948	22279402
chrX	22280276	22280671
chrX	22280723	22281150
chrX	22281798	22282088
chrX	22282164	22282752
chrX	22315043	22315341
chrX	22354354	22354860
chrX	22355268	22355970
chrX	22356475	22356761
chrX	22362618	22362988
chrX	22363198	22363965
chrX	22369846	22371236
chrX	22371291	22371644
chrX	22373187	22374628
chrX	22382750	22383129
chrX	22383428	22383643
chrX	22385310	22385608
chrX	22386859	22387109
chrX	22400399	22400690
chrX	22401059	22401505
chrX	22432882	22433334
chrX	22522686	22523979
chrX	22524102	22524308
chrX	22524375	22525410
chrX	23020410	23021907
chrX	23205120	23205493
chrX	23205804	23206636
chrX	23207676	23208031
chrX	23211084	23213216
chrX	23213422	23213795
chrX	23214461	23215093
chrX	23215421	23218820
chrX	23219028	23220181
chrX	23220277	23220915
chrX	23221179	23221999
chrX	23222064	23223637
chrX	23224170	23225150
chrX	23225360	23229104
chrX	23231946	23232172
chrX	23232690	23233078
chrX	23233785	23234347
chrX	23237652	23237856
chrX	23238355	23238868
chrX	23239214	23241162
chrX	23242902	23243479
chrX	23246234	23246887
chrX	23249625	23250277
chrX	23253002	23253902
chrX	23256629	23256986
chrX	23261498	23262742
chrX	23270856	23271290
chrX	23272624	23272845
chrX	23272902	23273105
chrX	23277868	23279171
chrX	23279403	23280775
chrX	23280879	23283105
chrX	23283408	23283748
chrX	23283803	23284220
chrX	23290200	23290533
chrX	23291314	23292057
chrX	23316747	23317313
chrX	23327195	23327870
chrX	23328197	23328642
chrX	23328769	23329126
chrX	23329488	23330301
chrX	23332046	23332250
chrX	23338820	23339474
chrX	23343588	23344245
chrX	23346814	23347015
chrX	23351987	23352344
chrX	23352399	23352978
chrX	23353207	23353541
chrX	23354141	23354344
chrX	23354518	23354853
chrX	23355214	23355509
chrX	23360461	23360884
chrX	23363054	23363273
chrX	23363389	23364618
chrX	23365196	23365824
chrX	23366218	23366624
chrX	23367286	23367513
chrX	23369695	23370269
chrX	23370394	23370692
chrX	23370913	23371866
chrX	23372336	23372684
chrX	23372894	23373342
chrX	23373698	23375411
chrX	23376110	23376585
chrX	23377632	23378028
chrX	23378751	23379576
chrX	23379630	23379989
chrX	23380762	23381021
chrX	23382124	23382891
chrX	23384724	23384988
chrX	23385087	23386741
chrX	23386968	23387341
chrX	23387579	23388138
chrX	23388547	23389508
chrX	23390052	23391178
chrX	23391309	23392384
chrX	23392693	23393415
chrX	23393552	23394274
chrX	23398697	23399170
chrX	23404323	23405500
chrX	23406036	23406403
chrX	23407808	23408250
chrX	23408435	23408657
chrX	23408943	23409232
chrX	23409481	23409684
chrX	23410977	23411250
chrX	23412211	23412531
chrX	23413168	23413741
chrX	23414486	23414729
chrX	23414831	23415619
chrX	23416286	23416490
chrX	23417179	23418218
chrX	23418691	23419454
chrX	23419727	23420127
chrX	23420312	23420786
chrX	23422335	23422647
chrX	23423250	23423559
chrX	23423631	23424144
chrX	23425118	23425643
chrX	23427958	23428994
chrX	23429046	23429344
chrX	23429714	23430172
chrX	23430920	23431733
chrX	23431931	23433808
chrX	23438575	23439771
chrX	23440211	23440611
chrX	23440676	23441433
chrX	23441499	23442219
chrX	23455279	23456902
chrX	23472075	23473587
chrX	23474488	23474705
chrX	23484789	23485118
chrX	23486273	23486554
chrX	23513175	23513387
chrX	23524370	23524722
chrX	23524932	23525282
chrX	23526665	23527988
chrX	23528039	23528359
chrX	23529563	23529859
chrX	23531779	23532423
chrX	23534839	23535924
chrX	23536025	23536724
chrX	23536936	23538701
chrX_CP007103v1_random	883	1169
chrX_CP007103v1_random	12855	13129
chrX_CP007103v1_random	14263	14609
chrX_CP007103v1_random	14663	14969
chrX_CP007103v1_random	17779	18158
chrX_CP007103v1_random	18621	18953
chrX_CP007103v1_random	19200	19666
chrX_CP007103v1_random	19722	19996
chrX_CP007103v1_random	21153	21364
chrX_CP007103v1_random	22231	23105
chrX_CP007103v1_random	23237	23469
chrX_CP007103v1_random	24632	24943
chrX_CP007103v1_random	25161	25484
chrX_CP007103v1_random	26107	26342
chrX_CP007103v1_random	27740	27939
chrX_CP007103v1_random	31013	31506
chrX_CP007103v1_random	31842	32547
chrX_CP007104v1_random	4383	5496
chrX_CP007104v1_random	6360	6574
chrX_CP007104v1_random	8003	8359
chrX_CP007104v1_random	14430	14648
chrX_CP007104v1_random	16486	17614
chrX_CP007104v1_random	24022	24429
chrX_CP007104v1_random	25301	26262
chrX_DS483648v1_random	10942	11165
chrX_DS483648v1_random	12928	13940
chrX_DS483655v1_random	11980	12185
chrX_DS483655v1_random	12465	12918
chrX_DS483655v1_random	13113	13464
chrX_DS483660v1_random	333	532
chrX_DS483660v1_random	594	998
chrX_DS483660v1_random	2248	2466
chrX_DS483660v1_random	3602	3816
chrX_DS483665v1_random	1	1085
chrX_DS483669v1_random	12470	12694
chrX_DS483685v1_random	1834	2285
chrX_DS483685v1_random	10599	11889
chrX_DS483698v1_random	10453	10803
chrX_DS483745v1_random	711	1148
chrX_DS483745v1_random	1941	2375
chrX_DS483745v1_random	4870	5092
chrX_DS483745v1_random	5726	6023
chrX_DS483745v1_random	8984	9368
chrX_DS483784v1_random	4852	5091
chrX_DS483789v1_random	549	844
chrX_DS483789v1_random	1544	1956
chrX_DS483803v1_random	2415	2867
chrX_DS483809v1_random	2576	2943
chrX_DS483818v1_random	333	1031
chrX_DS483818v1_random	1264	1480
chrX_DS483818v1_random	1671	2051
chrX_DS483818v1_random	2521	2981
chrX_DS483818v1_random	3813	4259
chrX_DS483818v1_random	4327	4536
chrX_DS483821v1_random	1	848
chrX_DS483843v1_random	1	370
chrX_DS483843v1_random	2708	2928
chrX_DS483843v1_random	3192	3496
chrX_DS483851v1_random	626	1171
chrX_DS483851v1_random	4046	4373
chrX_DS483885v1_random	1923	2658
chrX_DS483885v1_random	2865	3906
chrX_DS483892v1_random	699	984
chrX_DS483892v1_random	1963	2242
chrX_DS483892v1_random	2305	2753
chrX_DS483893v1_random	82	293
chrX_DS483893v1_random	1220	1690
chrX_DS483897v1_random	598	1223
chrX_DS483897v1_random	3141	3365
chrX_DS483897v1_random	3577	3843
chrX_DS483903v1_random	927	1331
chrX_DS483903v1_random	2284	2493
chrX_DS483903v1_random	2787	3095
chrX_DS483903v1_random	3483	3758
chrX_DS483905v1_random	1133	1555
chrX_DS483905v1_random	2803	3257
chrX_DS483905v1_random	3635	3890
chrX_DS483909v1_random	2744	2984
chrX_DS483926v1_random	903	1195
chrX_DS483926v1_random	1799	2045
chrX_DS483926v1_random	2500	3638
chrX_DS483928v1_random	2873	3102
chrX_DS483946v1_random	255	479
chrX_DS483946v1_random	571	899
chrX_DS483946v1_random	3325	3585
chrX_DS483948v1_random	866	1441
chrX_DS483950v1_random	1874	2127
chrX_DS483955v1_random	33	477
chrX_DS483955v1_random	1935	2286
chrX_DS483963v1_random	1666	2131
chrX_DS483969v1_random	136	626
chrX_DS483969v1_random	743	1127
chrX_DS483971v1_random	170	409
chrX_DS483971v1_random	2542	2876
chrX_DS483974v1_random	243	551
chrX_DS483974v1_random	966	1270
chrX_DS483974v1_random	1795	2169
chrX_DS483995v1_random	1240	2044
chrX_DS484005v1_random	1561	1896
chrX_DS484005v1_random	2094	2948
chrX_DS484012v1_random	433	883
chrX_DS484023v1_random	187	1139
chrX_DS484051v1_random	2672	2871
chrX_DS484057v1_random	157	920
chrX_DS484057v1_random	1027	1269
chrX_DS484057v1_random	2039	2260
chrX_DS484060v1_random	283	619
chrX_DS484060v1_random	918	1259
chrX_DS484060v1_random	2770	2973
chrX_DS484061v1_random	27	412
chrX_DS484061v1_random	939	1211
chrX_DS484061v1_random	1708	2143
chrX_DS484061v1_random	2458	2657
chrX_DS484072v1_random	5	337
chrX_DS484074v1_random	2200	2435
chrX_DS484074v1_random	2599	2833
chrX_DS484075v1_random	63	768
chrX_DS484075v1_random	1134	2003
chrX_DS484075v1_random	2520	2961
chrX_DS484085v1_random	1255	1712
chrX_DS484099v1_random	1497	1729
chrX_DS484099v1_random	1933	2200
chrX_DS484101v1_random	815	2904
chrX_DS484112v1_random	1013	1231
chrX_DS484112v1_random	2602	2839
chrX_DS484124v1_random	2424	2690
chrX_DS484125v1_random	207	457
chrX_DS484126v1_random	205	431
chrX_DS484130v1_random	466	815
chrX_DS484130v1_random	1439	1846
chrX_DS484131v1_random	649	1094
chrX_DS484131v1_random	1982	2582
chrX_DS484132v1_random	707	917
chrX_DS484132v1_random	2064	2346
chrX_DS484133v1_random	556	910
chrX_DS484133v1_random	1965	2242
chrX_DS484136v1_random	221	735
chrX_DS484136v1_random	1697	2129
chrX_DS484136v1_random	2328	2625
chrX_DS484137v1_random	2292	2788
chrX_DS484140v1_random	2071	2271
chrX_DS484143v1_random	487	717
chrX_DS484143v1_random	1705	2137
chrX_DS484143v1_random	2515	2814
chrX_DS484161v1_random	550	886
chrX_DS484161v1_random	1139	1466
chrX_DS484161v1_random	1749	2096
chrX_DS484162v1_random	815	1200
chrX_DS484162v1_random	1709	2053
chrX_DS484165v1_random	201	470
chrX_DS484165v1_random	1041	1565
chrX_DS484178v1_random	232	523
chrX_DS484178v1_random	1501	2017
chrX_DS484185v1_random	78	307
chrX_DS484185v1_random	850	1304
chrX_DS484185v1_random	1603	1939
chrX_DS484187v1_random	156	974
chrX_DS484187v1_random	1949	2491
chrX_DS484198v1_random	136	580
chrX_DS484198v1_random	790	1023
chrX_DS484200v1_random	718	953
chrX_DS484200v1_random	1149	1376
chrX_DS484201v1_random	798	1146
chrX_DS484203v1_random	1	334
chrX_DS484215v1_random	173	387
chrX_DS484215v1_random	1246	1477
chrX_DS484215v1_random	1803	2092
chrX_DS484216v1_random	441	651
chrX_DS484216v1_random	2184	2484
chrX_DS484219v1_random	21	641
chrX_DS484219v1_random	1582	1903
chrX_DS484219v1_random	1977	2267
chrX_DS484235v1_random	1474	2085
chrX_DS484260v1_random	404	611
chrX_DS484260v1_random	919	1149
chrX_DS484260v1_random	1466	1895
chrX_DS484261v1_random	187	409
chrX_DS484261v1_random	1930	2331
chrX_DS484268v1_random	2109	2475
chrX_DS484272v1_random	17	380
chrX_DS484284v1_random	169	422
chrX_DS484284v1_random	522	1111
chrX_DS484284v1_random	1809	2013
chrX_DS484288v1_random	772	1173
chrX_DS484297v1_random	1155	1395
chrX_DS484297v1_random	1591	2045
chrX_DS484298v1_random	221	541
chrX_DS484298v1_random	752	1032
chrX_DS484305v1_random	202	772
chrX_DS484305v1_random	1245	1553
chrX_DS484319v1_random	853	1605
chrX_DS484322v1_random	719	1073
chrX_DS484322v1_random	1129	1362
chrX_DS484328v1_random	684	1428
chrX_DS484328v1_random	1629	1924
chrX_DS484337v1_random	563	950
chrX_DS484337v1_random	1324	1793
chrX_DS484344v1_random	561	797
chrX_DS484344v1_random	1222	1437
chrX_DS484345v1_random	824	1649
chrX_DS484346v1_random	220	475
chrX_DS484346v1_random	867	1175
chrX_DS484346v1_random	1283	1687
chrX_DS484349v1_random	376	636
chrX_DS484357v1_random	596	827
chrX_DS484358v1_random	563	953
chrX_DS484359v1_random	994	1634
chrX_DS484360v1_random	244	554
chrX_DS484361v1_random	1083	1302
chrX_DS484361v1_random	1758	2167
chrX_DS484362v1_random	1032	1466
chrX_DS484364v1_random	147	653
chrX_DS484364v1_random	1186	1443
chrX_DS484364v1_random	1744	2040
chrX_DS484368v1_random	545	757
chrX_DS484371v1_random	435	807
chrX_DS484371v1_random	1209	2063
chrX_DS484382v1_random	1238	1766
chrX_DS484387v1_random	238	666
chrX_DS484387v1_random	771	1068
chrX_DS484387v1_random	1304	1974
chrX_DS484388v1_random	166	872
chrX_DS484388v1_random	1666	1868
chrX_DS484388v1_random	1937	2209
chrX_DS484393v1_random	131	770
chrX_DS484393v1_random	1181	1400
chrX_DS484393v1_random	1452	2037
chrX_DS484397v1_random	237	439
chrX_DS484399v1_random	347	837
chrX_DS484401v1_random	1178	1429
chrX_DS484401v1_random	1484	1683
chrX_DS484402v1_random	579	822
chrX_DS484402v1_random	1256	1982
chrX_DS484406v1_random	613	935
chrX_DS484406v1_random	1543	1780
chrX_DS484409v1_random	337	656
chrX_DS484409v1_random	1068	1297
chrX_DS484411v1_random	41	733
chrX_DS484411v1_random	1159	1436
chrX_DS484411v1_random	1522	2108
chrX_DS484419v1_random	693	1034
chrX_DS484419v1_random	1236	1852
chrX_DS484430v1_random	289	524
chrX_DS484430v1_random	1038	1404
chrX_DS484430v1_random	1678	2089
chrX_DS484431v1_random	1138	1501
chrX_DS484442v1_random	366	918
chrX_DS484442v1_random	1357	1953
chrX_DS484447v1_random	587	1034
chrX_DS484447v1_random	1252	1502
chrX_DS484450v1_random	723	1909
chrX_DS484457v1_random	364	1023
chrX_DS484457v1_random	1221	2015
chrX_DS484459v1_random	120	331
chrX_DS484462v1_random	238	446
chrX_DS484477v1_random	1135	1357
chrX_DS484483v1_random	454	1383
chrX_DS484497v1_random	348	688
chrX_DS484497v1_random	896	1390
chrX_DS484500v1_random	219	472
chrX_DS484500v1_random	523	788
chrX_DS484500v1_random	1269	1475
chrX_DS484507v1_random	149	1374
chrX_DS484512v1_random	1033	1513
chrX_DS484518v1_random	706	1248
chrX_DS484518v1_random	1465	1804
chrX_DS484519v1_random	1	1963
chrX_DS484529v1_random	307	736
chrX_DS484529v1_random	817	1754
chrX_DS484533v1_random	1211	1641
chrX_DS484541v1_random	18	306
chrX_DS484541v1_random	685	1556
chrX_DS484545v1_random	191	392
chrX_DS484545v1_random	691	1142
chrX_DS484547v1_random	1006	1222
chrX_DS484552v1_random	487	747
chrX_DS484555v1_random	108	325
chrX_DS484555v1_random	757	1082
chrX_DS484555v1_random	1147	1806
chrX_DS484556v1_random	28	432
chrX_DS484556v1_random	707	1301
chrX_DS484556v1_random	1546	1836
chrX_DS484558v1_random	193	416
chrX_DS484563v1_random	147	444
chrX_DS484564v1_random	12	363
chrX_DS484564v1_random	477	680
chrX_DS484564v1_random	1062	1753
chrX_DS484568v1_random	186	402
chrX_DS484568v1_random	1133	1491
chrX_DS484569v1_random	338	539
chrX_DS484569v1_random	1115	1376
chrX_DS484569v1_random	1435	1687
chrX_DS484580v1_random	194	1083
chrX_DS484580v1_random	1477	1680
chrX_DS484582v1_random	228	493
chrX_DS484582v1_random	553	1260
chrX_DS484585v1_random	168	747
chrX_DS484585v1_random	1163	1397
chrX_DS484586v1_random	961	1170
chrX_DS484587v1_random	362	1215
chrX_DS484590v1_random	508	799
chrX_DS484596v1_random	130	941
chrX_DS484596v1_random	1027	1681
chrX_DS484598v1_random	155	670
chrX_DS484598v1_random	951	1646
chrX_DS484599v1_random	303	950
chrX_DS484599v1_random	1389	1601
chrX_DS484600v1_random	942	1450
chrX_DS484605v1_random	220	539
chrX_DS484605v1_random	769	1248
chrX_DS484608v1_random	306	525
chrX_DS484608v1_random	1066	1641
chrX_DS484609v1_random	1001	1761
chrX_DS484610v1_random	518	1057
chrX_DS484610v1_random	1249	1510
chrX_DS484611v1_random	2	968
chrX_DS484611v1_random	1276	1694
chrX_DS484615v1_random	323	672
chrX_DS484618v1_random	18	685
chrX_DS484622v1_random	450	901
chrX_DS484623v1_random	109	473
chrX_DS484623v1_random	1221	1596
chrX_DS484625v1_random	834	1278
chrX_DS484625v1_random	1402	1741
chrX_DS484626v1_random	29	1180
chrX_DS484633v1_random	28	621
chrX_DS484633v1_random	811	1020
chrX_DS484633v1_random	1114	1380
chrX_DS484644v1_random	22	341
chrX_DS484644v1_random	393	703
chrX_DS484644v1_random	793	1270
chrX_DS484647v1_random	48	430
chrX_DS484647v1_random	921	1193
chrX_DS484647v1_random	1256	1564
chrX_DS484648v1_random	25	264
chrX_DS484648v1_random	652	864
chrX_DS484648v1_random	1279	1507
chrX_DS484657v1_random	206	408
chrX_DS484657v1_random	1022	1518
chrX_DS484664v1_random	956	1565
chrX_DS484666v1_random	1226	1506
chrX_DS484669v1_random	26	294
chrX_DS484669v1_random	851	1058
chrX_DS484672v1_random	1	797
chrX_DS484672v1_random	1186	1435
chrX_DS484677v1_random	802	1249
chrX_DS484679v1_random	200	712
chrX_DS484679v1_random	945	1646
chrX_DS484684v1_random	210	455
chrX_DS484684v1_random	533	1194
chrX_DS484688v1_random	769	983
chrX_DS484690v1_random	17	856
chrX_DS484690v1_random	926	1160
chrX_DS484690v1_random	1228	1448
chrX_DS484691v1_random	194	438
chrX_DS484691v1_random	1095	1452
chrX_DS484695v1_random	159	539
chrX_DS484695v1_random	613	1023
chrX_DS484695v1_random	1204	1518
chrX_DS484697v1_random	40	458
chrX_DS484698v1_random	172	466
chrX_DS484698v1_random	787	1213
chrX_DS484701v1_random	982	1529
chrX_DS484702v1_random	1084	1365
chrX_DS484703v1_random	195	642
chrX_DS484703v1_random	704	1340
chrX_DS484703v1_random	1399	1602
chrX_DS484719v1_random	12	308
chrX_DS484725v1_random	15	216
chrX_DS484725v1_random	589	1433
chrX_DS484730v1_random	182	413
chrX_DS484730v1_random	1100	1365
chrX_DS484731v1_random	422	736
chrX_DS484731v1_random	939	1173
chrX_DS484733v1_random	1059	1390
chrX_DS484740v1_random	689	1124
chrX_DS484741v1_random	153	374
chrX_DS484745v1_random	1054	1355
chrX_DS484749v1_random	668	884
chrX_DS484753v1_random	129	381
chrX_DS484765v1_random	48	361
chrX_DS484765v1_random	769	1288
chrX_DS484768v1_random	231	753
chrX_DS484768v1_random	1213	1489
chrX_DS484775v1_random	814	1350
chrX_DS484777v1_random	250	795
chrX_DS484777v1_random	964	1186
chrX_DS484778v1_random	170	526
chrX_DS484778v1_random	784	1050
chrX_DS484785v1_random	324	559
chrX_DS484803v1_random	769	972
chrX_DS484803v1_random	1067	1413
chrX_DS484811v1_random	1023	1265
chrX_DS484819v1_random	13	625
chrX_DS484826v1_random	744	1008
chrX_DS484837v1_random	530	779
chrX_DS484839v1_random	58	314
chrX_DS484840v1_random	542	741
chrX_DS484845v1_random	1	442
chrX_DS484845v1_random	504	1229
chrX_DS484850v1_random	172	457
chrX_DS484850v1_random	677	912
chrX_DS484871v1_random	182	397
chrX_DS484871v1_random	1125	1329
chrX_DS484879v1_random	19	342
chrX_DS484880v1_random	146	443
chrX_DS484880v1_random	547	774
chrX_DS484880v1_random	1016	1234
chrX_DS484911v1_random	301	503
chrX_DS484911v1_random	602	1152
chrX_DS484913v1_random	170	482
chrX_DS484928v1_random	58	657
chrX_DS484935v1_random	185	433
chrX_DS484935v1_random	917	1257
chrX_DS484951v1_random	307	566
chrX_DS484952v1_random	600	1033
chrX_DS484955v1_random	49	256
chrX_DS484955v1_random	380	659
chrX_DS484955v1_random	715	972
chrX_DS484961v1_random	291	733
chrX_DS484963v1_random	1030	1315
chrX_DS484965v1_random	46	286
chrX_DS484965v1_random	424	883
chrX_DS484968v1_random	631	1145
chrX_DS484974v1_random	7	499
chrX_DS484995v1_random	386	587
chrX_DS484995v1_random	813	1290
chrX_DS484997v1_random	758	1006
chrX_DS485012v1_random	379	594
chrX_DS485012v1_random	816	1154
chrX_DS485043v1_random	558	890
chrX_DS485043v1_random	951	1165
chrX_DS485044v1_random	461	666
chrX_DS485044v1_random	829	1111
chrX_DS485049v1_random	62	478
chrX_DS485050v1_random	160	440
chrX_DS485054v1_random	288	514
chrX_DS485054v1_random	1006	1221
chrX_DS485072v1_random	33	533
chrX_DS485074v1_random	768	1068
chrX_DS485078v1_random	192	476
chrX_DS485078v1_random	687	1230
chrX_DS485080v1_random	184	497
chrX_DS485081v1_random	15	494
chrX_DS485084v1_random	474	1084
chrX_DS485096v1_random	175	667
chrX_DS485101v1_random	278	544
chrX_DS485101v1_random	718	1082
chrX_DS485109v1_random	848	1216
chrX_DS485110v1_random	392	620
chrX_DS485110v1_random	782	1040
chrX_DS485111v1_random	57	1238
chrX_DS485112v1_random	240	449
chrX_DS485119v1_random	210	424
chrX_DS485141v1_random	115	1086
chrX_DS485164v1_random	770	1007
chrX_DS485167v1_random	670	1184
chrX_DS485172v1_random	811	1200
chrX_DS485201v1_random	175	424
chrX_DS485225v1_random	6	1200
chrX_DS485235v1_random	689	1061
chrX_DS485257v1_random	424	981
chrX_DS485266v1_random	808	1148
chrX_DS485268v1_random	166	436
chrX_DS485268v1_random	662	989
chrX_DS485271v1_random	118	346
chrX_DS485277v1_random	237	456
chrX_DS485277v1_random	705	925
chrX_DS485278v1_random	38	484
chrX_DS485281v1_random	211	580
chrX_DS485303v1_random	7	443
chrX_DS485303v1_random	510	1026
chrX_DS485305v1_random	234	803
chrX_DS485334v1_random	547	771
chrX_DS485336v1_random	191	638
chrX_DS485351v1_random	153	374
chrX_DS485351v1_random	425	1151
chrX_DS485358v1_random	30	478
chrX_DS485358v1_random	935	1146
chrX_DS485364v1_random	173	372
chrX_DS485454v1_random	301	548
chrX_DS485465v1_random	625	910
chrX_DS485471v1_random	199	429
chrX_DS485476v1_random	111	478
chrX_DS485476v1_random	678	944
chrX_DS485514v1_random	150	1121
chrX_DS485537v1_random	1	1115
chrX_DS485549v1_random	157	443
chrX_DS485573v1_random	177	379
chrX_DS485573v1_random	483	743
chrX_DS485592v1_random	21	305
chrX_DS485592v1_random	374	1091
chrX_DS485599v1_random	2	1100
chrX_DS485606v1_random	28	295
chrX_DS485618v1_random	771	1092
chrX_DS485620v1_random	675	966
chrX_DS485647v1_random	7	539
chrX_DS485647v1_random	705	1086
chrX_DS485649v1_random	509	1042
chrX_DS485660v1_random	176	473
chrX_DS485660v1_random	561	837
chrX_DS485672v1_random	1	1078
chrX_DS485687v1_random	212	426
chrX_DS485691v1_random	1	1074
chrX_DS485707v1_random	21	961
chrX_DS485735v1_random	719	919
chrX_DS485762v1_random	187	715
chrX_DS485765v1_random	541	931
chrX_DS485778v1_random	33	243
chrX_DS485782v1_random	186	402
chrX_DS485782v1_random	604	842
chrX_DS485785v1_random	296	719
chrX_DS485790v1_random	312	670
chrX_DS485797v1_random	352	643
chrX_DS485797v1_random	695	909
chrX_DS485798v1_random	609	888
chrX_DS485801v1_random	506	782
chrX_DS485813v1_random	632	899
chrX_DS485816v1_random	173	392
chrX_DS485836v1_random	424	623
chrX_DS485845v1_random	470	1018
chrX_DS485855v1_random	564	1037
chrX_DS485856v1_random	217	742
chrX_DS485860v1_random	582	876
chrX_DS485899v1_random	550	873
chrX_DS485909v1_random	21	490
chrX_DS485934v1_random	398	852
chrX_DS485941v1_random	169	680
chrX_DS485950v1_random	245	835
chrX_DS485959v1_random	1	1013
chrX_DS485978v1_random	271	705
chrX_DS485981v1_random	584	835
chrX_DS485994v1_random	254	806
chrY	22655	22856
chrY	124116	124836
chrY	132359	132765
chrY	200609	200957
chrY	203335	203843
chrY	285543	286320
chrY	287000	287280
chrY	652832	653348
chrY	860159	860611
chrY	955741	956562
chrY	956659	957951
chrY	988200	988631
chrY	990338	990790
chrY	991607	992274
chrY	1020008	1020500
chrY	1023552	1023786
chrY	1027122	1027427
chrY	1028569	1028792
chrY	1029309	1029521
chrY	1416791	1418220
chrY	1642048	1642664
chrY	1985679	1985882
chrY	1986482	1986759
chrY	2103777	2104103
chrY	3006780	3007147
chrY	3560198	3560606
chrY	3562234	3562736
chrY_CP007109v1_random	63955	64527
chrY_CP007111v1_random	21310	21509
chrY_CP007112v1_random	1	398
chrY_CP007115v1_random	1800	2218
chrY_CP007115v1_random	2307	2707
chrY_CP007115v1_random	2902	3269
chrY_CP007115v1_random	3686	5023
chrY_CP007115v1_random	5075	6908
chrY_CP007115v1_random	7257	7485
chrY_CP007115v1_random	7537	7751

## Sheet: List7
Fly_Base_ID	gene_symbol	chr	peak_start	Peak_end	fold change	ANNOTATION_SYMBOL	length	strand
FBgn0051797	CG31797	2L	19260033	19261192	8.30881	CG31797	1160	-
FBgn0031273	CG2839	2L	626386	628216	8.0392	CG2839	1831	+
FBgn0040107	lectin-21Ca	2L	626386	628216	8.0392	CG2826	1831	+
FBgn0267033	mamo	X	13938073	13941344	7.49068	CG45477	3272	-
FBgn0027339	jim	3L	22832620	22833517	7.42645	CG11352	898	-
FBgn0010482	l(2)01289	2R	6730245	6731245	7.32842	CG9432	1001	-
FBgn0266019	rudhira	X	11830653	11831742	6.88489	CG43154	1090	+
FBgn0085386	CG34357	3R	4541933	4542622	6.8809	CG34357	690	-
FBgn0037260	Mur82C	3R	4541933	4542622	6.8809	CG12586	690	+
FBgn0267430	Pzl	3R	3087734	3091006	6.76469	CG45783	3273	-
FBgn0030400	CG11138	X	12571710	12572373	6.32352	CG11138	664	-
FBgn0025390	Mur2B	X	1567804	1569537	6.31152	CG14796	1734	-
FBgn0052251	Claspin	3L	4313919	4315057	6.29901	CG32251	1139	+
FBgn0001624	dlg1	X	11382454	11382998	6.24999	CG1725	545	+
FBgn0267430	Pzl	3R	3095424	3099021	6.08047	CG45783	3598	-
FBgn0285944	para	X	16473778	16474403	6.0294	CG9907	626	-
FBgn0035607	CG4835	3L	5482898	5483546	6.00489	CG4835	649	+
FBgn0267431	Myo81F	3R	621597	623192	5.93136	CG45784	1596	+
FBgn0283451	br	X	1641373	1642223	5.90685	CG11491	851	+
FBgn0025390	Mur2B	X	1641373	1642223	5.90685	CG14796	851	-
FBgn0259242	CG42340	X	6449207	6449747	5.88234	CG42340	541	-
FBgn0058178	CG40178	3L	25964014	25964848	5.83332	CG40178	835	-
FBgn0033863	CG13337	2R	13665665	13667378	5.7843	CG13337	1714	+
FBgn0030478	CG1640	X	13380998	13381966	5.7843	CG1640	969	+
FBgn0000633	CG17716	2R	13665665	13667378	5.7843	CG17716	1714	+
FBgn0033864	CG18368	2R	13665665	13667378	5.7843	CG18368	1714	+
FBgn0030479	Rbp1-like	X	13380998	13381966	5.7843	CG1987	969	-
FBgn0052644	Mur11Da	X	12968478	12969568	5.76378	CG32644	1091	+
FBgn0262123	l(2)41Ab	2R	1420918	1422291	5.73528	CG41265	1374	+
FBgn0030940	CG15040	X	18606603	18608037	5.71171	CG15040	1435	-
FBgn0029895	CG14441	X	6702409	6703080	5.71077	CG14441	672	+
FBgn0053517	Dop2R	X	20034696	20035243	5.71077	CG33517	548	-
FBgn0011288	Snap25	3L	24170085	24170750	5.68626	CG40452	666	+
FBgn0087011	CG41520	2R	1701642	1702280	5.66175	CG41520	639	+
FBgn0262124	uex	2R	3908414	3908949	5.63724	CG42595	536	-
FBgn0058178	CG40178	3L	25893344	25894742	5.62151	CG40178	1399	-
FBgn0052698	CG32698	X	9803597	9804276	5.61273	CG32698	680	+
FBgn0032156	CG13124	2L	9897955	9902915	5.60286	CG13124	4961	-
FBgn0053300	Muc30E	2L	9897955	9902915	5.60286	CG33300	4961	-
FBgn0004867	RpS2	2L	9897955	9902915	5.60286	CG5920	4961	-
FBgn0004370	Ptp10D	X	11638623	11639144	5.58822	CG1817	522	+
FBgn0052369	CG32369	3L	7798771	7799443	5.56371	CG32369	673	-
FBgn0011259	Sema1a	2L	8599653	8600233	5.56371	CG18405	581	+
FBgn0283471	wupA	X	18110592	18111106	5.5392	CG7178	515	-
FBgn0263102	psq	2R	10603565	10604496	5.49018	CG2368	932	+
FBgn0052451	SPoCk	3L	22762182	22763215	5.46593	CG32451	1034	+
FBgn0058178	CG40178	3L	25907727	25908951	5.41666	CG40178	1225	-
FBgn0262614	pyd	3R	8870080	8870728	5.41666	CG43140	649	-
FBgn0003435	sm	2R	19568131	19568833	5.41666	CG9218	703	-
FBgn0264490	Eip93F	3R	22007217	22007780	5.40001	CG18389	564	+
FBgn0264449	CG43867	X	813664	814179	5.39215	CG43867	516	-
FBgn0085382	CG34353	3R	27876895	27877617	5.36764	CG34353	723	-
FBgn0285926	Imp	X	10799861	10800440	5.36764	CG1691	580	-
FBgn0267431	Myo81F	3R	619278	620011	5.36764	CG45784	734	+
FBgn0033261	udd	2R	8108390	8108933	5.36764	CG18316	544	+
FBgn0052499	Cda4	X	22621871	22622552	5.34313	CG32499	682	-
FBgn0000633	CG17716	2R	13670004	13670903	5.34313	CG17716	900	+
FBgn0033864	CG18368	2R	13670004	13670903	5.34313	CG18368	900	+
FBgn0037292	plh	3R	5006579	5007723	5.31862	CG2022	1145	-
FBgn0000017	Abl	3L	16617910	16618454	5.29411	CG4032	545	-
FBgn0051921	CG31921	2L	330548	331128	5.2731	CG31921	581	-
FBgn0264086	CG43755	2L	330548	331128	5.2731	CG43755	581	-
FBgn0004611	Plc21C	2L	330548	331128	5.2731	CG4574	581	+
FBgn0259821	CG42402	3R	4089126	4090340	5.2696	CG42402	1215	+
FBgn0087011	CG41520	2R	1713958	1715067	5.24509	CG41520	1110	+
FBgn0040823	dpr6	3L	10065526	10066100	5.24509	CG14162	575	+
FBgn0052774	Muc4B	X	4244519	4245504	5.22795	CG32774	986	-
FBgn0016977	spen	2L	189823	190465	5.22593	CG18497	643	+
FBgn0267428	CG45781	2R	700457	700992	5.22058	CG45781	536	+
FBgn0267431	Myo81F	3R	625032	625871	5.22058	CG45784	840	+
FBgn0267431	Myo81F	3R	1258197	1258906	5.22058	CG45784	710	+
FBgn0030479	Rbp1-like	X	13382463	13383671	5.22058	CG1987	1209	-
FBgn0261803	CG42749	X	5299771	5300403	5.19607	CG42749	633	+
FBgn0267431	Myo81F	3R	1264134	1264742	5.19607	CG45784	609	+
FBgn0029768	SPR	X	5481045	5484929	5.1555	CG16752	3885	+
FBgn0264449	CG43867	X	840109	840624	5.14705	CG43867	516	-
FBgn0267430	Pzl	3R	2829485	2830190	5.12254	CG45783	706	-
FBgn0041337	Cyp309a2	2L	2566925	2567502	5.09803	CG18559	578	-
FBgn0030884	CG6847	X	17924275	17924923	5.08566	CG6847	649	+
FBgn0003380	Sh	X	17924275	17924923	5.08566	CG12348	649	-
FBgn0030796	CG4829	X	16823364	16823920	5.08562	CG4829	557	+
FBgn0283680	IP3K2	X	13304657	13305262	5.08134	CG45017	606	+
FBgn0083940	RhoU	X	10096532	10097079	5.07352	CG34104	548	+
FBgn0058263	MFS17	2R	2558104	2558540	5.04901	CG40263	437	-
FBgn0085387	shakB	X	20794830	20795655	5.04901	CG34358	826	-
FBgn0263109	CG43366	2R	5907173	5908070	5.0245	CG43366	898	+
FBgn0267431	Myo81F	3R	2329201	2330416	5.0245	CG45784	1216	+
FBgn0284223	CG46307	2L	21129923	21130366	4.99999	CG46307	444	+
FBgn0040297	Nhe2	2L	21129923	21130366	4.99999	CG9256	444	+
FBgn0261552	ps	3R	9450477	9451217	4.99999	CG42670	741	+
FBgn0024963	GluClalpha	3R	19765938	19766431	4.9982	CG7535	494	+
FBgn0001235	hth	3R	10510691	10511279	4.97548	CG17117	589	-
FBgn0259821	CG42402	3R	4087411	4088814	4.95097	CG42402	1404	+
FBgn0004242	Syt1	2L	2774013	2774504	4.95097	CG3139	492	-
FBgn0037465	CG1105	3R	7062689	7063367	4.93904	CG1105	679	-
FBgn0037464	CG1988	3R	7062689	7063367	4.93904	CG1988	679	+
FBgn0037463	djl	3R	7062689	7063367	4.93904	CG1984	679	+
FBgn0267428	CG45781	2R	667519	668136	4.92646	CG45781	618	+
FBgn0052694	CG32694	X	10003608	10004400	4.90325	CG32694	793	+
FBgn0011288	Snap25	3L	24255617	24256790	4.90195	CG40452	1174	+
FBgn0267431	Myo81F	3R	1810954	1811667	4.87744	CG45784	714	+
FBgn0283657	Tlk	X	3758442	3759406	4.87744	CG34412	965	+
FBgn0037218	aux	3R	4210577	4211507	4.85293	CG1107	931	+
FBgn0037217	CG14636	3R	4210577	4211507	4.85293	CG14636	931	-
FBgn0033777	CG17574	2R	12865640	12866387	4.85293	CG17574	748	-
FBgn0038011	CG4066	3R	12311514	12312242	4.82842	CG4066	729	+
FBgn0267428	CG45781	2R	411734	412359	4.82842	CG45781	626	+
FBgn0262123	l(2)41Ab	2R	1419285	1420859	4.80391	CG41265	1575	+
FBgn0259110	mmd	X	15947361	15948123	4.80391	CG42252	763	-
FBgn0020496	CtBP	3R	13021656	13022043	4.7975	CG7583	388	+
FBgn0032414	CG17211	2L	12127270	12127882	4.78594	CG17211	613	+
FBgn0058470	CG40470	3L	23851646	23852275	4.7794	CG40470	630	-
FBgn0264493	rdx	3R	13968892	13969287	4.7794	CG12537	396	-
FBgn0038953	CG18596	3R	22374759	22375496	4.77632	CG18596	738	+
FBgn0038952	CG7069	3R	22374759	22375496	4.77632	CG7069	738	+
FBgn0028331	l(1)G0289	X	10356695	10357362	4.75489	CG2221	668	-
FBgn0267431	Myo81F	3R	2486225	2486851	4.75489	CG45784	627	+
FBgn0052677	X11Lbeta	X	10630155	10630896	4.75489	CG32677	742	+
FBgn0267430	Pzl	3R	2708468	2709475	4.73394	CG45783	1008	-
FBgn0010300	brat	2L	19148778	19149294	4.73038	CG10719	517	+
FBgn0263111	cac	X	11954328	11954849	4.73038	CG43368	522	-
FBgn0052000	CG32000	4	143625	145210	4.73038	CG32000	1586	+
FBgn0058178	CG40178	3L	25909049	25909699	4.73038	CG40178	651	-
FBgn0015024	CkIalpha	X	12656671	12657577	4.73038	CG2028	907	+
FBgn0000635	Fas2	X	4159308	4159772	4.73038	CG3665	465	-
FBgn0260798	Gprk1	2R	4411785	4412311	4.73038	CG40129	527	-
FBgn0003256	rl	2R	1116461	1117467	4.73038	CG12559	1007	+
FBgn0263352	Unr	3L	8440939	8441646	4.73038	CG7015	708	-
FBgn0085450	Snoo	2L	7978490	7979100	4.70587	CG34421	611	-
FBgn0037191	CG14448	3L	22789584	22790078	4.68136	CG14448	495	+
FBgn0050026	CG30026	2R	11408899	11409397	4.68136	CG30026	499	-
FBgn0054054	CG34054	2R	11408899	11409397	4.68136	CG34054	499	-
FBgn0027339	jim	3L	22789584	22790078	4.68136	CG11352	495	-
FBgn0262656	Myc	X	3385833	3386187	4.68136	CG10798	355	+
FBgn0033633	Smyd4-3	2R	11408899	11409397	4.68136	CG7759	499	+
FBgn0259245	DIP-beta	X	21436223	21437119	4.65685	CG42343	897	-
FBgn0085443	spri	X	10526449	10527100	4.65685	CG34414	652	-
FBgn0004575	Syn	3R	10198334	10198860	4.63234	CG3985	527	+
FBgn0034570	CG10543	2R	20997538	20998245	4.61248	CG10543	708	+
FBgn0264542	hwt	X	12566138	12566800	4.60783	CG43921	663	-
FBgn0264908	pHCl-1	3L	15857800	15858325	4.60783	CG44099	526	-
FBgn0263102	psq	2R	10596497	10597521	4.60783	CG2368	1025	+
FBgn0001250	if	X	16758192	16758934	4.60189	CG9623	743	-
FBgn0264491	how	3R	22075646	22076101	4.58332	CG10293	456	+
FBgn0265487	mbl	2R	17353406	17353961	4.58332	CG33197	556	+
FBgn0259678	sqa	2R	9728104	9728845	4.58332	CG42347	742	-
FBgn0001078	ftz-f1	3L	18786271	18786704	4.55881	CG4059	434	-
FBgn0029761	SK	X	5388405	5389192	4.55881	CG10706	788	+
FBgn0014033	Sr-CI	2L	4123091	4123480	4.55881	CG4099	390	+
FBgn0261552	ps	3R	9441654	9442256	4.55188	CG42670	603	+
FBgn0266918	CG32486	3L	3058155	3058700	4.5343	CG32486	546	-
FBgn0267428	CG45781	2R	582272	583220	4.5343	CG45781	949	+
FBgn0267431	Myo81F	3R	1274906	1275783	4.5343	CG45784	878	+
FBgn0267431	Myo81F	3R	1369974	1370531	4.5343	CG45784	558	+
FBgn0028704	Nckx30C	2L	9714291	9714764	4.5343	CG18660	474	-
FBgn0265416	Neto	X	13468122	13469109	4.5343	CG44328	988	+
FBgn0003429	slo	3R	24682419	24683274	4.5343	CG10693	856	+
FBgn0002921	Atpalpha	3R	20973904	20974888	4.50979	CG5670	985	+
FBgn0030418	CG4004	X	12747771	12748270	4.50979	CG4004	500	+
FBgn0262123	l(2)41Ab	2R	1412096	1412730	4.50979	CG41265	635	+
FBgn0085478	CG34449	X	9354449	9354999	4.50169	CG34449	551	-
FBgn0036321	CG14120	3L	12886335	12886818	4.48528	CG14120	484	+
FBgn0029915	CG14434	X	6860375	6860923	4.48528	CG14434	549	-
FBgn0058470	CG40470	3L	23850648	23851488	4.48528	CG40470	841	-
FBgn0000259	CkIIbeta	X	11796241	11797132	4.46077	CG15224	892	+
FBgn0001078	ftz-f1	3L	18766518	18767063	4.46077	CG4059	546	-
FBgn0267431	Myo81F	3R	1545473	1546149	4.46077	CG45784	677	+
FBgn0267431	Myo81F	3R	2061400	2062174	4.46077	CG45784	775	+
FBgn0058178	CG40178	3L	25906355	25907560	4.43626	CG40178	1206	-
FBgn0004656	fs(1)h	X	8047952	8048450	4.43626	CG2252	499	-
FBgn0259680	Pkcdelta	X	12445294	12446282	4.43626	CG42349	989	+
FBgn0029761	SK	X	5365549	5366287	4.43626	CG10706	739	+
FBgn0029746	CG15465	X	5176491	5178031	4.41176	CG15465	1541	+
FBgn0039959	CG17514	3L	28006812	28007647	4.41176	CG17514	836	-
FBgn0284236	CG46320	3L	5747298	5748068	4.41176	CG46320	771	+
FBgn0266098	rg	X	5176491	5178031	4.41176	CG44835	1541	+
FBgn0085447	sif	3L	5747298	5748068	4.41176	CG34418	771	+
FBgn0017418	ari-1	X	18132002	18132687	4.38725	CG5659	686	-
FBgn0261822	Bsg	2L	8089190	8090068	4.38725	CG31605	879	+
FBgn0263780	CG17684	2R	2011094	2012344	4.38725	CG17684	1251	-
FBgn0028369	kirre	X	3054392	3055033	4.38725	CG3653	642	+
FBgn0262614	pyd	3R	8927131	8927749	4.38725	CG43140	619	-
FBgn0022764	Sin3A	2R	12578155	12578558	4.38102	CG8815	404	-
FBgn0283471	wupA	X	18112346	18113134	4.36274	CG7178	789	-
FBgn0016081	fry	3L	9665252	9665647	4.34781	CG32045	396	-
FBgn0283521	lola	2R	10514616	10515520	4.33823	CG12052	905	-
FBgn0052423	shep	3L	5163897	5164534	4.33823	CG32423	638	-
FBgn0038826	Syp	3R	20805513	20806042	4.33823	CG17838	530	+
FBgn0261113	Xrp1	3R	18919626	18920141	4.33823	CG17836	516	+
FBgn0262487	CG43077	X	17069441	17069979	4.3308	CG43077	539	-
FBgn0030812	wcy	X	17069441	17069979	4.3308	CG8949	539	-
FBgn0263397	Ih	2R	14277077	14277615	4.31991	CG8585	539	+
FBgn0004198	ct	X	7641185	7641606	4.31372	CG11387	422	+
FBgn0046706	Haspin	2R	4047776	4048190	4.31372	CG40080	415	+
FBgn0267363	JYalpha	4	1	344	4.31372	CG45760	344	+
FBgn0267033	mamo	X	13873900	13874308	4.31372	CG45477	409	-
FBgn0004168	5-HT1A	2R	19089881	19090243	4.30858	CG16720	363	+
FBgn0263780	CG17684	2R	2084278	2085219	4.28921	CG17684	942	-
FBgn0087011	CG41520	2R	1710804	1711461	4.28921	CG41520	658	+
FBgn0036576	CG5151	3L	16163784	16164263	4.28921	CG5151	480	-
FBgn0037636	CG9821	3R	8813480	8813863	4.28921	CG9821	384	-
FBgn0037635	CG9837	3R	8813480	8813863	4.28921	CG9837	384	-
FBgn0262123	l(2)41Ab	2R	1355992	1356480	4.28921	CG41265	489	+
FBgn0283521	lola	2R	10498212	10498525	4.28921	CG12052	314	-
FBgn0032946	nrv3	2L	21390130	21390601	4.28921	CG8663	472	+
FBgn0010247	Parp	3R	3486648	3487277	4.28921	CG40411	630	-
FBgn0003256	rl	2R	1122717	1123181	4.28921	CG12559	465	+
FBgn0267428	CG45781	2R	510377	513623	4.2647	CG45781	3247	+
FBgn0052677	X11Lbeta	X	10646243	10646630	4.2647	CG32677	388	+
FBgn0267430	Pzl	3R	2698452	2699435	4.2548	CG45783	984	-
FBgn0052683	CG32683	X	10434258	10434686	4.24019	CG32683	429	-
FBgn0040823	dpr6	3L	10062018	10062637	4.24019	CG14162	620	+
FBgn0027341	Gfat1	3R	4125332	4126160	4.24019	CG12449	829	+
FBgn0267431	Myo81F	3R	2302862	2303622	4.24019	CG45784	761	+
FBgn0029746	CG15465	X	5251044	5251841	4.23691	CG15465	798	+
FBgn0266098	rg	X	5251044	5251841	4.23691	CG44835	798	+
FBgn0024836	stan	2R	10717530	10718395	4.23279	CG11895	866	+
FBgn0267912	CanA-14F	X	16564893	16565458	4.21568	CG9819	566	-
FBgn0038881	CG16791	3R	21333459	21334042	4.21568	CG16791	584	-
FBgn0000479	dnc	X	3339248	3339778	4.21568	CG32498	531	+
FBgn0261703	gce	X	15300601	15301031	4.21568	CG42739	431	+
FBgn0285926	Imp	X	10789688	10791733	4.21568	CG1691	2046	-
FBgn0267431	Myo81F	3R	2134710	2135630	4.21568	CG45784	921	+
FBgn0263102	psq	2R	10564410	10565184	4.21568	CG2368	775	+
FBgn0053196	dpy	2L	4549127	4549530	4.20927	CG33196	404	-
FBgn0040351	CG11638	X	1021021	1021433	4.19117	CG11638	413	-
FBgn0263780	CG17684	2R	2228595	2229960	4.19117	CG17684	1366	-
FBgn0052814	CG32814	X	1021021	1021433	4.19117	CG32814	413	-
FBgn0011204	cue	3L	1507571	1508251	4.19117	CG12086	681	-
FBgn0086707	ncm	2L	18445391	18445755	4.19117	CG12750	365	-
FBgn0261243	Psa	3L	1507571	1508251	4.19117	CG1009	681	+
FBgn0086917	spok	3R	3347000	3347352	4.19117	CG41624	353	+
FBgn0003638	su(w[a])	X	1021021	1021433	4.19117	CG3019	413	+
FBgn0267001	Ten-a	X	12333822	12334694	4.19117	CG42338	873	+
FBgn0263780	CG17684	2R	2234416	2235738	4.16666	CG17684	1323	-
FBgn0085412	CG34383	3R	13761490	13762036	4.16666	CG34383	547	+
FBgn0040397	CG3655	X	1129221	1129718	4.16666	CG3655	498	-
FBgn0267429	CG45782	3L	25558153	25559548	4.16666	CG45782	1396	-
FBgn0011760	ctp	X	4699400	4699763	4.16666	CG6998	364	+
FBgn0263392	Tet	3L	2824434	2825126	4.15891	CG43444	693	-
FBgn0262739	AGO1	2R	13947277	13947896	4.14215	CG6671	620	-
FBgn0041111	lilli	2L	2904826	2905651	4.14215	CG8817	826	+
FBgn0023215	Mnt	X	3688356	3689354	4.14215	CG13316	999	+
FBgn0032151	nAChRalpha6	2L	9813816	9814189	4.14215	CG4128	374	-
FBgn0261552	ps	3R	9432329	9433330	4.14215	CG42670	1002	+
FBgn0261873	sdt	X	8205333	8205944	4.14215	CG32717	612	+
FBgn0029996	UbcE2H	X	8092625	8093012	4.14215	CG2257	388	-
FBgn0263780	CG17684	2R	2222962	2223517	4.11764	CG17684	556	-
FBgn0086675	fne	X	12945765	12946132	4.11764	CG4396	368	+
FBgn0001235	hth	3R	10613086	10613788	4.11764	CG17117	703	-
FBgn0261260	mgl	X	9474190	9474605	4.11764	CG42611	416	-
FBgn0259171	Pde9	X	12858991	12859464	4.11764	CG42276	474	-
FBgn0037636	CG9821	3R	8817166	8817720	4.09313	CG9821	555	-
FBgn0001075	ft	2L	4222579	4222938	4.09313	CG3352	360	-
FBgn0283521	lola	2R	10519228	10519597	4.09313	CG12052	370	-
FBgn0086906	sls	3L	2083571	2084662	4.09313	CG1915	1092	-
FBgn0025390	Mur2B	X	1554538	1556646	4.07656	CG14796	2109	-
FBgn0261822	Bsg	2L	8107793	8108210	4.06862	CG31605	418	+
FBgn0261822	Bsg	2L	8109861	8110228	4.06862	CG31605	368	+
FBgn0267253	CG32700	X	9506349	9506907	4.06862	CG32700	559	-
FBgn0263109	CG43366	2R	5903997	5904754	4.06862	CG43366	758	+
FBgn0030725	CG8958	X	16082298	16082818	4.06862	CG8958	521	+
FBgn0085387	shakB	X	20801444	20801910	4.06862	CG34358	467	-
FBgn0028397	Tob	X	16082298	16082818	4.06862	CG9214	521	-
FBgn0011834	Ser6	X	20957095	20962443	4.05132	CG2071	5349	-
FBgn0000633	CG17716	2R	13661665	13662762	4.04897	CG17716	1098	+
FBgn0033862	CG6209	2R	13661665	13662762	4.04897	CG6209	1098	-
FBgn0264503	CG43902	X	10174770	10175362	4.04411	CG43902	593	+
FBgn0051774	fred	2L	3970689	3971143	4.04411	CG31774	455	-
FBgn0010113	hdc	3R	30371772	30372191	4.04411	CG15532	420	+
FBgn0267033	mamo	X	13967274	13968071	4.04411	CG45477	798	-
FBgn0003380	Sh	X	17949139	17949935	4.04411	CG12348	797	-
FBgn0031374	Wdr62	2L	1890032	1890565	4.04411	CG7337	534	+
FBgn0052767	CG32767	X	5082012	5082890	4.02018	CG32767	879	-
FBgn0085430	CG34401	X	18883203	18883778	4.0196	CG34401	576	+
FBgn0259735	CG42389	2L	16631933	16632353	4.0196	CG42389	421	+
FBgn0030973	CG7332	X	18883203	18883778	4.0196	CG7332	576	+
FBgn0031126	Cyp6v1	X	20657603	20657993	4.0196	CG1829	391	+
FBgn0000635	Fas2	X	4135239	4135833	4.0196	CG3665	595	-
FBgn0037292	plh	3R	5003151	5004210	4.0196	CG2022	1060	-
FBgn0004244	Rdl	3L	9151889	9152833	4.0196	CG10537	945	-
FBgn0264305	CG43783	3L	8945023	8945420	4.01684	CG43783	398	-
FBgn0264307	orb2	3L	8945023	8945420	4.01684	CG43782	398	-
FBgn0263780	CG17684	2R	2111969	2112730	3.99509	CG17684	762	-
FBgn0039078	CG4374	3R	23427880	23428314	3.99509	CG4374	435	-
FBgn0263219	Dscam4	3L	8244759	8245147	3.99509	CG42330	389	+
FBgn0001105	Gbeta13F	X	15863678	15864079	3.99509	CG10545	402	+
FBgn0051092	LpR2	3R	25699335	25699816	3.99509	CG31092	482	-
FBgn0010909	msn	3L	2575584	2576217	3.99509	CG16973	634	-
FBgn0032151	nAChRalpha6	2L	9803663	9804345	3.99509	CG4128	683	-
FBgn0003165	pum	3R	9228760	9229533	3.99509	CG9755	774	-
FBgn0003429	slo	3R	24693340	24694243	3.99509	CG10693	904	+
FBgn0003984	vn	3L	5815609	5816614	3.99509	CG10491	1006	-
FBgn0263855	BubR1	2R	5975117	5975496	3.9854	CG7838	380	-
FBgn0002774	mle	2R	5975117	5975496	3.9854	CG11680	380	-
FBgn0267428	CG45781	2R	664363	664870	3.97058	CG45781	508	+
FBgn0029504	CHES-1-like	X	7709485	7710253	3.97058	CG12690	769	-
FBgn0267431	Myo81F	3R	1989760	1990687	3.97058	CG45784	928	+
FBgn0051619	nolo	2L	21691278	21691696	3.97058	CG31619	419	+
FBgn0014020	Rho1	2R	16105958	16106421	3.97058	CG8416	464	+
FBgn0010453	Wnt4	2L	7255373	7255875	3.97058	CG4698	503	-
FBgn0263037	CG43332	2L	14161292	14162993	3.94728	CG43332	1702	-
FBgn0263038	CG43333	2L	14161292	14162993	3.94728	CG43333	1702	-
FBgn0283651	CG46301	2L	14161292	14162993	3.94728	CG46301	1702	+
FBgn0250816	AGO3	3L	23663983	23664711	3.94607	CG40300	729	+
FBgn0001624	dlg1	X	11372568	11372902	3.94607	CG1725	335	+
FBgn0052406	PVRAP	3L	6018472	6018990	3.94607	CG32406	519	+
FBgn0265597	rad	X	13073787	13074279	3.94607	CG44424	493	+
FBgn0264270	Sxl	X	7091884	7092344	3.94607	CG43770	461	-
FBgn0004242	Syt1	2L	2785180	2785642	3.94607	CG3139	463	-
FBgn0030667	CG15599	X	15685157	15685621	3.9224	CG15599	465	-
FBgn0267431	Myo81F	3R	847677	848117	3.92156	CG45784	441	+
FBgn0263102	psq	2R	10558089	10558587	3.92156	CG2368	499	+
FBgn0003165	pum	3R	9220474	9220943	3.92156	CG9755	470	-
FBgn0003380	Sh	X	17928067	17928537	3.92156	CG12348	471	-
FBgn0052676	stx	X	10737237	10737651	3.92156	CG32676	415	-
FBgn0015773	NetA	X	14636567	14641960	3.91968	CG18657	5394	-
FBgn0261873	sdt	X	8224407	8225052	3.91031	CG32717	646	+
FBgn0000038	nAChRbeta1	3L	4432821	4433384	3.90759	CG11348	564	+
FBgn0035545	CG12607	3L	4447592	4448014	3.90345	CG12607	423	+
FBgn0261822	Bsg	2L	8104117	8104754	3.89705	CG31605	638	+
FBgn0000256	capu	2L	3888115	3888488	3.89705	CG3399	374	-
FBgn0263780	CG17684	2R	2217216	2217684	3.89705	CG17684	469	-
FBgn0261556	CG42674	3L	20168424	20168810	3.89705	CG42674	387	-
FBgn0263354	CG42784	2L	13485898	13486498	3.89705	CG42784	601	+
FBgn0262020	CG42831	3L	10813930	10814420	3.89705	CG42831	491	+
FBgn0284224	CG46308	2L	13485898	13486498	3.89705	CG46308	601	+
FBgn0000479	dnc	X	3295395	3295832	3.89705	CG32498	438	+
FBgn0264490	Eip93F	3R	22010933	22012001	3.89705	CG18389	1069	+
FBgn0267431	Myo81F	3R	2058055	2058474	3.89705	CG45784	420	+
FBgn0086906	sls	3L	2052573	2053118	3.89705	CG1915	546	-
FBgn0054002	CG34002	3L	17860160	17860500	3.89558	CG34002	341	+
FBgn0029895	CG14441	X	6708746	6709368	3.87254	CG14441	623	+
FBgn0259242	CG42340	X	6491965	6492469	3.87254	CG42340	505	-
FBgn0004198	ct	X	7608809	7609408	3.87254	CG11387	600	+
FBgn0038197	foxo	3R	14062483	14062827	3.87254	CG3143	345	+
FBgn0263397	Ih	2R	14298592	14299784	3.87254	CG8585	1193	+
FBgn0259678	sqa	2R	9731713	9732292	3.87254	CG42347	580	-
FBgn0033921	tej	2R	14298592	14299784	3.87254	CG8589	1193	-
FBgn0026160	tna	3L	10858151	10859257	3.87254	CG7958	1107	+
FBgn0031011	CG8034	X	19297121	19297938	3.85428	CG8034	818	-
FBgn0265045	Strn-Mlck	2R	15975400	15977453	3.85206	CG44162	2054	-
FBgn0001105	Gbeta13F	X	15862767	15863077	3.8492	CG10545	311	+
FBgn0283451	br	X	1646937	1647422	3.84814	CG11491	486	+
FBgn0025390	Mur2B	X	1646937	1647422	3.84814	CG14796	486	-
FBgn0039054	Cow	3R	23110556	23110908	3.84803	CG13830	353	-
FBgn0023215	Mnt	X	3700744	3701609	3.84803	CG13316	866	+
FBgn0267431	Myo81F	3R	2301723	2302561	3.84803	CG45784	839	+
FBgn0086778	nAChRalpha7	X	19331638	19332509	3.84803	CG32538	872	-
FBgn0285944	para	X	16461927	16463642	3.84803	CG9907	1716	-
FBgn0261552	ps	3R	9447733	9448104	3.84803	CG42670	372	+
FBgn0004244	Rdl	3L	9158000	9158414	3.84803	CG10537	415	-
FBgn0262593	Shab	3L	2936783	2937130	3.84803	CG43128	348	+
FBgn0085387	shakB	X	20793877	20794455	3.84803	CG34358	579	-
FBgn0003415	skd	3L	21007401	21007834	3.84803	CG9936	434	-
FBgn0051163	SKIP	3R	22139960	22140343	3.84803	CG31163	384	+
FBgn0037801	CG3999	3R	10255340	10260720	3.83582	CG3999	5381	+
FBgn0037802	Sirt6	3R	10255340	10260720	3.83582	CG6284	5381	-
FBgn0037705	mura	3R	9542662	9543028	3.82643	CG9381	367	-
FBgn0263780	CG17684	2R	2115508	2116160	3.82352	CG17684	653	-
FBgn0051635	CG31635	2L	6644563	6644935	3.82352	CG31635	373	-
FBgn0010382	CycE	2L	15741895	15742365	3.82352	CG3938	471	-
FBgn0000479	dnc	X	3333346	3334096	3.82352	CG32498	751	+
FBgn0020269	mspo	2R	14694117	14694459	3.82352	CG10145	343	-
FBgn0010329	Tbh	X	8003645	8004196	3.82352	CG1543	552	+
FBgn0003862	trx	3R	14278740	14279359	3.82352	CG8651	620	-
FBgn0052447	CG32447	3L	21694915	21695260	3.79901	CG32447	346	-
FBgn0262737	mub	3L	21916663	21917631	3.79901	CG7437	969	+
FBgn0003118	pnt	3R	23302330	23302935	3.79901	CG17077	606	-
FBgn0029746	CG15465	X	5233006	5233402	3.79662	CG15465	397	+
FBgn0266098	rg	X	5233006	5233402	3.79662	CG44835	397	+
FBgn0263132	Cht6	X	10033514	10034482	3.79364	CG43374	969	+
FBgn0261934	dikar	3L	6737656	6738183	3.78932	CG42799	528	-
FBgn0029804	CG3097	X	5769894	5770547	3.77614	CG3097	654	-
FBgn0261610	CG42699	X	5769894	5770547	3.77614	CG42699	654	+
FBgn0030157	CG1468	X	9878783	9879080	3.7745	CG1468	298	+
FBgn0039972	CG17018	2L	22364759	22365115	3.7745	CG17018	357	+
FBgn0265595	CG44422	X	11289701	11290209	3.7745	CG44422	509	-
FBgn0266000	CG44774	X	4929568	4929991	3.7745	CG44774	424	-
FBgn0030158	CG9686	X	9878783	9879080	3.7745	CG9686	298	+
FBgn0011204	cue	3L	1510944	1511672	3.7745	CG12086	729	-
FBgn0262740	Evi5	X	11434394	11434813	3.7745	CG11727	420	-
FBgn0028704	Nckx30C	2L	9721591	9721954	3.7745	CG18660	364	-
FBgn0261243	Psa	3L	1510944	1511672	3.7745	CG1009	729	+
FBgn0267430	Pzl	3R	2978098	2978660	3.7745	CG45783	563	-
FBgn0052547	CG32547	X	18459172	18459574	3.7689	CG32547	403	-
FBgn0264395	CG43843	X	18459172	18459574	3.7689	CG43843	403	-
FBgn0085391	trv	3R	28068607	28073930	3.75928	CG34362	5324	+
FBgn0265487	mbl	2R	17259636	17260433	3.74999	CG33197	798	+
FBgn0033196	CG1358	2R	7608509	7613599	3.73485	CG1358	5091	-
FBgn0016797	fz2	3L	19229317	19229976	3.72548	CG9739	660	-
FBgn0265487	mbl	2R	17379029	17379524	3.72548	CG33197	496	+
FBgn0261260	mgl	X	9486328	9486729	3.72548	CG42611	402	-
FBgn0267431	Myo81F	3R	2319940	2321129	3.72548	CG45784	1190	+
FBgn0028875	nAChRalpha5	2L	14079897	14080408	3.72548	CG32975	512	+
FBgn0003380	Sh	X	17932038	17932728	3.72548	CG12348	691	-
FBgn0032723	ssp3	2L	18934938	18935486	3.72548	CG18397	549	-
FBgn0038881	CG16791	3R	21324284	21324647	3.71461	CG16791	364	-
FBgn0011300	babo	2R	8955874	8956297	3.71298	CG8224	424	+
FBgn0266084	Fhos	3L	8791313	8796637	3.70932	CG42610	5325	+
FBgn0003447	sn	X	7980634	7981091	3.70435	CG32858	458	+
FBgn0260793	2mit	3R	13143752	13144116	3.70097	CG42573	365	-
FBgn0058178	CG40178	3L	25860885	25861600	3.70097	CG40178	716	-
FBgn0001994	crp	2L	16276978	16277332	3.70097	CG7664	355	-
FBgn0010113	hdc	3R	30295141	30295506	3.70097	CG15532	366	+
FBgn0267033	mamo	X	13985628	13986032	3.70097	CG45477	405	-
FBgn0043070	MESK2	2R	21512164	21512476	3.70097	CG15669	313	+
FBgn0285944	para	X	16493379	16493739	3.70097	CG9907	361	-
FBgn0031118	RhoGAP19D	X	20497546	20497911	3.70097	CG1412	366	-
FBgn0003256	rl	2R	1073225	1073851	3.70097	CG12559	627	+
FBgn0003435	sm	2R	19523087	19523465	3.70097	CG9218	379	-
FBgn0038118	timeout	3R	13143752	13144116	3.70097	CG7855	365	+
FBgn0028397	Tob	X	16090839	16091793	3.70097	CG9214	955	-
FBgn0267398	Yeti	2R	1345426	1345822	3.70097	CG40218	397	-
FBgn0015778	rin	3R	13652341	13652785	3.69997	CG9412	445	+
FBgn0058178	CG40178	3L	25963123	25963702	3.69554	CG40178	580	-
FBgn0035720	CG10077	3L	6948494	6949126	3.69501	CG10077	633	-
FBgn0035719	tow	3L	6948494	6949126	3.69501	CG14821	633	+
FBgn0262511	Vha44	2R	16328732	16329351	3.68764	CG8048	620	-
FBgn0041605	cpx	3R	4287089	4288064	3.6832	CG32490	976	+
FBgn0085432	pan	4	76505	81871	3.67839	CG34403	5367	+
FBgn0263111	cac	X	11960393	11961079	3.67646	CG43368	687	-
FBgn0029746	CG15465	X	5186352	5186825	3.67646	CG15465	474	+
FBgn0058470	CG40470	3L	23957376	23957784	3.67646	CG40470	409	-
FBgn0259143	CG42258	X	12469988	12470502	3.67646	CG42258	515	+
FBgn0267428	CG45781	2R	522786	523236	3.67646	CG45781	451	+
FBgn0000303	ChAT	3R	18718673	18719010	3.67646	CG12345	338	+
FBgn0267431	Myo81F	3R	772159	772537	3.67646	CG45784	379	+
FBgn0262738	norpA	X	4361410	4362264	3.67646	CG3620	855	+
FBgn0266098	rg	X	5186352	5186825	3.67646	CG44835	474	+
FBgn0270928	VAChT	3R	18718673	18719010	3.67646	CG32848	338	+
FBgn0260960	Baldspot	3L	16659916	16660328	3.65195	CG3971	413	-
FBgn0011206	bol	3L	9097718	9098403	3.65195	CG4760	686	-
FBgn0040827	CG13315	3L	9097718	9098403	3.65195	CG13315	686	+
FBgn0259735	CG42389	2L	16588925	16589227	3.65195	CG42389	303	+
FBgn0000547	ed	2L	4034512	4034970	3.65195	CG12676	459	+
FBgn0053147	Hs3st-A	2R	18717052	18717536	3.65195	CG33147	485	+
FBgn0028369	kirre	X	3026364	3026787	3.65195	CG3653	424	+
FBgn0026206	mei-P26	X	9177462	9177931	3.65195	CG12218	470	+
FBgn0261617	nej	X	9665736	9666173	3.65195	CG15319	438	-
FBgn0020309	crol	2L	11801876	11802262	3.65024	CG14938	387	-
FBgn0264495	gpp	3R	6413915	6414480	3.64314	CG42803	566	+
FBgn0029941	CG1677	X	7304861	7305362	3.64106	CG1677	502	-
FBgn0261556	CG42674	3L	20191885	20192268	3.63282	CG42674	384	-
FBgn0284236	CG46320	3L	5668219	5668655	3.63186	CG46320	437	+
FBgn0085447	sif	3L	5668219	5668655	3.63186	CG34418	437	+
FBgn0022710	Ac13E	X	15548142	15548770	3.62744	CG9210	629	-
FBgn0000114	bru1	2L	12285495	12285880	3.62744	CG31762	386	+
FBgn0000253	Cam	2R	12273860	12274368	3.62744	CG8472	509	+
FBgn0036382	CG13737	3L	13883442	13883746	3.62744	CG13737	305	+
FBgn0263706	CG43658	X	17506427	17506791	3.62744	CG43658	365	-
FBgn0264006	dysc	3L	13883442	13883746	3.62744	CG43749	305	-
FBgn0004838	Hrb27C	2L	6926656	6927331	3.62744	CG10377	676	+
FBgn0265276	l(3)neo38	3R	11763765	11764366	3.62744	CG6930	602	-
FBgn0017581	Lk6	3R	11763765	11764366	3.62744	CG17342	602	-
FBgn0014395	tilB	X	22452151	22452646	3.62744	CG14620	496	+
FBgn0283657	Tlk	X	3755279	3755937	3.62744	CG34412	659	+
FBgn0266848	wap	X	22452151	22452646	3.62744	CG14614	496	-
FBgn0038826	Syp	3R	20802529	20803014	3.61325	CG17838	486	+
FBgn0263111	cac	X	11944032	11944514	3.60293	CG43368	483	-
FBgn0023526	CG2865	X	2283386	2283861	3.60293	CG2865	476	-
FBgn0085257	CG34228	2R	11650886	11651340	3.60293	CG34228	455	+
FBgn0029824	CG3726	X	5934811	5935838	3.60293	CG3726	1028	+
FBgn0033639	CG9003	2R	11650886	11651340	3.60293	CG9003	455	-
FBgn0052666	Drak	X	11514978	11515377	3.60293	CG32666	400	+
FBgn0020445	E23	2L	3342041	3342413	3.60293	CG3327	373	-
FBgn0038197	foxo	3R	14064180	14064479	3.60293	CG3143	300	+
FBgn0026077	Gasp	3R	6093320	6093970	3.60293	CG10287	651	-
FBgn0267431	Myo81F	3R	2409190	2409515	3.60293	CG45784	326	+
FBgn0031097	obst-A	X	20242203	20243140	3.57921	CG17052	938	+
FBgn0028482	bdl	2L	4323285	4323900	3.57842	CG16857	616	+
FBgn0038881	CG16791	3R	21326590	21327169	3.57842	CG16791	580	-
FBgn0259821	CG42402	3R	4090425	4090787	3.57842	CG42402	363	+
FBgn0260657	CG42540	3L	4582267	4583652	3.57842	CG42540	1386	+
FBgn0000479	dnc	X	3289645	3290221	3.57842	CG32498	577	+
FBgn0000636	Fas3	2L	18392138	18392956	3.57842	CG5803	819	+
FBgn0264495	gpp	3R	6428222	6428548	3.57842	CG42803	327	+
FBgn0261260	mgl	X	9409486	9410175	3.57842	CG42611	690	-
FBgn0265416	Neto	X	13506208	13506626	3.57842	CG44328	419	+
FBgn0003435	sm	2R	19564461	19564856	3.57842	CG9218	396	-
FBgn0010473	tutl	2L	4323285	4323900	3.57842	CG15427	616	+
FBgn0052679	CG32679	X	10365868	10366192	3.57525	CG32679	325	-
FBgn0028331	l(1)G0289	X	10365868	10366192	3.57525	CG2221	325	-
FBgn0266434	CG45064	X	14878274	14878626	3.56655	CG45064	353	-
FBgn0266435	CG45065	X	14878274	14878626	3.56655	CG45065	353	-
FBgn0264078	Flo2	X	14878274	14878626	3.56655	CG32593	353	+
FBgn0267001	Ten-a	X	12168140	12173517	3.56359	CG42338	5378	+
FBgn0020496	CtBP	3R	13024487	13024805	3.55743	CG7583	319	+
FBgn0022710	Ac13E	X	15547309	15547737	3.55391	CG9210	429	-
FBgn0052264	CG32264	3L	3757453	3757969	3.55391	CG32264	517	-
FBgn0261928	CG42795	3R	10232441	10232862	3.55391	CG42795	422	+
FBgn0029504	CHES-1-like	X	7707878	7708376	3.55391	CG12690	499	-
FBgn0053100	eIF4EHP	3R	24065429	24065833	3.55391	CG33100	405	-
FBgn0004652	fru	3R	18418347	18418999	3.55391	CG14307	653	-
FBgn0283499	InR	3R	21572415	21572769	3.55391	CG18402	355	-
FBgn0265523	Smr	X	12737265	12737799	3.55391	CG4013	535	-
FBgn0037525	CG17816	3R	7858530	7858949	3.54387	CG17816	420	-
FBgn0264605	CG43954	3L	16690048	16690397	3.54308	CG43954	350	-
FBgn0063485	Lasp	3L	16690048	16690397	3.54308	CG3849	350	-
FBgn0037363	Atg17	3R	5669807	5670408	3.53499	CG1347	602	+
FBgn0010772	Xe7	3R	5669807	5670408	3.53499	CG2179	602	-
FBgn0052600	dpr8	X	14372487	14372797	3.53414	CG32600	311	+
FBgn0032631	CG15140	2L	17286714	17287412	3.53264	CG15140	699	+
FBgn0263780	CG17684	2R	2085492	2086591	3.5294	CG17684	1100	-
FBgn0052264	CG32264	3L	3758839	3759296	3.5294	CG32264	458	-
FBgn0030897	Frq1	X	18161058	18161363	3.5294	CG5744	306	+
FBgn0267033	mamo	X	13860527	13861068	3.5294	CG45477	542	-
FBgn0015519	nAChRalpha3	X	8356421	8356886	3.5294	CG2302	466	-
FBgn0285944	para	X	16468775	16469225	3.5294	CG9907	451	-
FBgn0260442	rhea	3L	8555664	8556008	3.5294	CG6831	345	+
FBgn0011288	Snap25	3L	24219261	24220354	3.5294	CG40452	1094	+
FBgn0035917	Zasp66	3L	8637018	8637459	3.5137	CG6416	442	+
FBgn0261885	osa	3R	17706453	17706887	3.5131	CG7467	435	-
FBgn0029761	SK	X	5382377	5382909	3.50935	CG10706	533	+
FBgn0030841	CG8568	X	17449238	17450086	3.50786	CG8568	849	-
FBgn0030840	p-cup	X	17449238	17450086	3.50786	CG12993	849	-
FBgn0283472	S6k	3L	5798165	5798597	3.50707	CG10539	433	-
FBgn0030170	CG2990	X	10014748	10015284	3.50489	CG2990	537	+
FBgn0267429	CG45782	3L	25244759	25245117	3.50489	CG45782	359	-
FBgn0263257	Cngl	X	15407088	15407497	3.50489	CG43395	410	-
FBgn0052666	Drak	X	11494970	11495493	3.50489	CG32666	524	+
FBgn0004838	Hrb27C	2L	6925700	6926063	3.50489	CG10377	364	+
FBgn0265416	Neto	X	13486799	13487277	3.50489	CG44328	479	+
FBgn0085387	shakB	X	20887955	20888290	3.50489	CG34358	336	-
FBgn0263511	Vsx1	X	5601245	5601658	3.50489	CG4136	414	+
FBgn0263511	Vsx1	X	5601853	5602507	3.50489	CG4136	655	+
FBgn0030237	CG15209	X	10841444	10841767	3.5021	CG15209	324	+
FBgn0052669	CG32669	X	10841444	10841767	3.5021	CG32669	324	-
FBgn0003321	sbr	X	10841444	10841767	3.5021	CG1664	324	-
FBgn0038693	unc79	3R	19241763	19242521	3.49393	CG5237	759	-
FBgn0035771	Sec63	3L	7364974	7366375	3.48743	CG8583	1402	+
FBgn0035772	Sh3beta	3L	7364974	7366375	3.48743	CG8582	1402	-
FBgn0261788	Ank2	3L	7700839	7701146	3.48038	CG42734	308	-
FBgn0028645	beat-Ib	2L	15952370	15952727	3.48038	CG7644	358	-
FBgn0052373	CG32373	3L	7700839	7701146	3.48038	CG32373	308	+
FBgn0037720	CG8312	3R	9601694	9602003	3.48038	CG8312	310	+
FBgn0261260	mgl	X	9466689	9467031	3.48038	CG42611	343	-
FBgn0267431	Myo81F	3R	1989245	1989620	3.48038	CG45784	376	+
FBgn0267431	Myo81F	3R	2482955	2483406	3.48038	CG45784	452	+
FBgn0263456	nwk	3L	9141910	9142440	3.48038	CG43479	531	+
FBgn0285917	sbb	2R	18345484	18346006	3.48038	CG5580	523	-
FBgn0262593	Shab	3L	2938147	2939133	3.48038	CG43128	987	+
FBgn0003415	skd	3L	21008078	21008622	3.48038	CG9936	545	-
FBgn0267001	Ten-a	X	12160846	12161540	3.48038	CG42338	695	+
FBgn0082582	tmod	3R	30577057	30577568	3.48038	CG1539	512	+
FBgn0263352	Unr	3L	8438605	8440156	3.48038	CG7015	1552	-
FBgn0001235	hth	3R	10585122	10585493	3.47958	CG17117	372	-
FBgn0264087	Slob	2L	7647026	7647377	3.46804	CG43756	352	-
FBgn0029746	CG15465	X	5145497	5145949	3.45587	CG15465	453	+
FBgn0052373	CG32373	3L	7728155	7729104	3.45587	CG32373	950	+
FBgn0035813	CG8492	3L	7728155	7729104	3.45587	CG8492	950	-
FBgn0011217	eff	3R	14739966	14740551	3.45587	CG7425	586	-
FBgn0001083	fw	X	12003550	12003836	3.45587	CG1500	287	-
FBgn0264574	Glut1	3L	972370	972743	3.45587	CG43946	374	+
FBgn0010303	hep	X	13087611	13087992	3.45587	CG4353	382	-
FBgn0026206	mei-P26	X	9184091	9184650	3.45587	CG12218	560	+
FBgn0261549	rdgA	X	9023401	9024161	3.45587	CG42667	761	+
FBgn0266098	rg	X	5145497	5145949	3.45587	CG44835	453	+
FBgn0029761	SK	X	5394949	5395637	3.45587	CG10706	689	+
FBgn0263977	Tim17b	3R	3743268	3743665	3.45587	CG40451	398	+
FBgn0038337	CG6125	3R	15402085	15402496	3.44859	CG6125	412	-
FBgn0262483	Rbp	3R	15402085	15402496	3.44859	CG43073	412	+
FBgn0086906	sls	3L	2069684	2070077	3.43158	CG1915	394	-
FBgn0000017	Abl	3L	16645411	16645783	3.43137	CG4032	373	-
FBgn0004569	aos	3L	16475825	16476119	3.43137	CG4531	295	-
FBgn0013759	CASK	3R	21784165	21784712	3.43137	CG6703	548	-
FBgn0038163	CG10841	3R	13635737	13636196	3.43137	CG10841	460	+
FBgn0030039	CG12123	X	8443295	8443625	3.43137	CG12123	331	-
FBgn0029746	CG15465	X	5242358	5242843	3.43137	CG15465	486	+
FBgn0263780	CG17684	2R	2170943	2172208	3.43137	CG17684	1266	-
FBgn0052797	CG32797	X	2424787	2425068	3.43137	CG32797	282	-
FBgn0053158	CG33158	3L	16475825	16476119	3.43137	CG33158	295	+
FBgn0264449	CG43867	X	899262	899598	3.43137	CG43867	337	-
FBgn0265595	CG44422	X	11267869	11268331	3.43137	CG44422	463	-
FBgn0024804	Dbp80	3L	27369843	27370211	3.43137	CG17023	369	+
FBgn0052666	Drak	X	11523733	11524257	3.43137	CG32666	525	+
FBgn0030897	Frq1	X	18161705	18162088	3.43137	CG5744	384	+
FBgn0267033	mamo	X	13869086	13869524	3.43137	CG45477	439	-
FBgn0261260	mgl	X	9417514	9417793	3.43137	CG42611	280	-
FBgn0267431	Myo81F	3R	1541935	1543662	3.43137	CG45784	1728	+
FBgn0267431	Myo81F	3R	2121572	2122051	3.43137	CG45784	480	+
FBgn0267430	Pzl	3R	2700382	2700840	3.43137	CG45783	459	-
FBgn0266098	rg	X	5242358	5242843	3.43137	CG44835	486	+
FBgn0264753	Rgk1	2R	19316115	19316646	3.43137	CG44011	532	-
FBgn0003380	Sh	X	17942364	17942718	3.43137	CG12348	355	-
FBgn0263396	sqd	3R	13635737	13636196	3.43137	CG16901	460	-
FBgn0000108	Appl	X	577996	578534	3.42899	CG7727	539	+
FBgn0261549	rdgA	X	8999406	8999980	3.41888	CG42667	575	+
FBgn0023535	arg	X	510598	510880	3.40686	CG18104	283	+
FBgn0263111	cac	X	11969484	11969970	3.40686	CG43368	487	-
FBgn0263706	CG43658	X	17491743	17492146	3.40686	CG43658	404	-
FBgn0039064	CG4467	3R	23228313	23228631	3.40686	CG4467	319	-
FBgn0267428	CG45781	2R	581218	582175	3.40686	CG45781	958	+
FBgn0264490	Eip93F	3R	21984050	21984577	3.40686	CG18389	528	+
FBgn0260400	elav	X	510598	510880	3.40686	CG4262	283	-
FBgn0040372	G9a	X	246977	247399	3.40686	CG2995	423	+
FBgn0267033	mamo	X	13857947	13859396	3.40686	CG45477	1450	-
FBgn0267487	Ptp61F	3L	1368381	1368778	3.40686	CG9181	398	-
FBgn0004244	Rdl	3L	9156518	9156962	3.40686	CG10537	445	-
FBgn0052423	shep	3L	5160625	5161547	3.40686	CG32423	923	-
FBgn0085443	spri	X	10529849	10530339	3.40686	CG34414	491	-
FBgn0265974	ttv	2R	14586304	14586661	3.40686	CG10117	358	+
FBgn0038826	Syp	3R	20801557	20802218	3.40666	CG17838	662	+
FBgn0260943	Rbp6	3L	17162524	17162938	3.40438	CG32169	415	-
FBgn0261549	rdgA	X	9013421	9013760	3.4004	CG42667	340	+
FBgn0000028	acj6	X	15358487	15358831	3.39499	CG9151	345	-
FBgn0003132	Pp1-13C	X	15358487	15358831	3.39499	CG9156	345	-
FBgn0010768	sqz	3R	19165760	19166112	3.39353	CG5557	353	+
FBgn0052791	DIP-alpha	X	3537263	3537754	3.38916	CG32791	492	-
FBgn0283521	lola	2R	10521265	10521592	3.3884	CG12052	328	-
FBgn0000017	Abl	3L	16632964	16633422	3.38235	CG4032	459	-
FBgn0000163	baz	X	17199188	17199517	3.38235	CG5055	330	+
FBgn0259176	bun	2L	12521036	12521320	3.38235	CG42281	285	-
FBgn0264386	Ca-alpha1T	X	6120294	6120898	3.38235	CG15899	605	-
FBgn0041604	dlp	3L	14655516	14655869	3.38235	CG32146	354	+
FBgn0030897	Frq1	X	18172715	18173596	3.38235	CG5744	882	+
FBgn0031016	kek5	X	19378117	19378395	3.38235	CG12199	279	+
FBgn0028369	kirre	X	3083532	3083839	3.38235	CG3653	308	+
FBgn0053988	Mid1	2R	24734507	24734885	3.38235	CG33988	379	-
FBgn0262737	mub	3L	21921932	21922475	3.38235	CG7437	544	+
FBgn0267431	Myo81F	3R	1278324	1278852	3.38235	CG45784	529	+
FBgn0004861	ph-p	X	2138028	2138422	3.38235	CG18412	395	-
FBgn0267430	Pzl	3R	3100016	3100913	3.38235	CG45783	898	-
FBgn0004244	Rdl	3L	9150352	9150822	3.38235	CG10537	471	-
FBgn0085387	shakB	X	20804549	20805418	3.38235	CG34358	870	-
FBgn0062440	EMRE	2R	18145977	18146432	3.38205	CG17680	456	-
FBgn0265297	pAbp	2R	18145977	18146432	3.38205	CG5119	456	+
FBgn0000308	chic	2L	5972799	5973685	3.38022	CG9553	887	-
FBgn0259245	DIP-beta	X	21435681	21436106	3.3737	CG42343	426	-
FBgn0026573	ADD1	2R	11975802	11976436	3.36542	CG8290	635	+
FBgn0264273	Sema2b	2R	16390293	16390672	3.36448	CG33960	380	+
FBgn0011206	bol	3L	9111747	9112557	3.35784	CG4760	811	-
FBgn0037645	CG11966	3R	8949631	8950039	3.35784	CG11966	409	-
FBgn0029657	CG12535	X	3405092	3405473	3.35784	CG12535	382	-
FBgn0052698	CG32698	X	9785588	9785964	3.35784	CG32698	377	+
FBgn0029504	CHES-1-like	X	7702547	7702893	3.35784	CG12690	347	-
FBgn0039054	Cow	3R	23074282	23074666	3.35784	CG13830	385	-
FBgn0015513	mbc	3R	23795975	23796270	3.35784	CG10379	296	+
FBgn0262738	norpA	X	4353954	4354367	3.35784	CG3620	414	+
FBgn0011259	Sema1a	2L	8576500	8576812	3.35784	CG18405	313	+
FBgn0005564	Shal	3L	19571331	19571623	3.35784	CG9262	293	-
FBgn0011288	Snap25	3L	24222806	24223368	3.35784	CG40452	563	+
FBgn0262733	Src64B	3L	4625403	4625690	3.35784	CG7524	288	-
FBgn0263848	CG43709	2R	20777090	20777570	3.3452	CG43709	481	-
FBgn0263849	CG43710	2R	20777090	20777570	3.3452	CG43710	481	-
FBgn0263850	CG43711	2R	20777090	20777570	3.3452	CG43711	481	-
FBgn0027279	l(1)G0196	X	22502047	22502649	3.34452	CG14616	603	+
FBgn0264086	CG43755	2L	327907	328486	3.33974	CG43755	580	-
FBgn0004611	Plc21C	2L	327907	328486	3.33974	CG4574	580	+
FBgn0002723	Met	X	11616296	11616838	3.33755	CG1705	543	+
FBgn0266421	RPA3	X	11616296	11616838	3.33755	CG15220	543	-
FBgn0011206	bol	3L	9105012	9106463	3.33333	CG4760	1452	-
FBgn0000114	bru1	2L	12276657	12277111	3.33333	CG31762	455	+
FBgn0005666	bt	4	736505	736821	3.33333	CG32019	317	+
FBgn0053653	Cadps	4	1239546	1239853	3.33333	CG33653	308	+
FBgn0030202	CG12640	X	10432910	10433485	3.33333	CG12640	576	-
FBgn0038881	CG16791	3R	21325984	21326319	3.33333	CG16791	336	-
FBgn0052683	CG32683	X	10432910	10433485	3.33333	CG32683	576	-
FBgn0267253	CG32700	X	9547625	9547954	3.33333	CG32700	330	-
FBgn0259241	CG42339	X	11031835	11032179	3.33333	CG42339	345	-
FBgn0259735	CG42389	2L	16645490	16645858	3.33333	CG42389	369	+
FBgn0260870	CG42580	X	20575108	20575424	3.33333	CG42580	317	+
FBgn0261804	CG42750	2L	18248673	18249099	3.33333	CG42750	427	-
FBgn0264090	CG43759	X	18984275	18984632	3.33333	CG43759	358	+
FBgn0265595	CG44422	X	11282868	11283154	3.33333	CG44422	287	-
FBgn0035612	frm	3L	5543972	5544630	3.33333	CG10625	659	-
FBgn0263397	Ih	2R	14278618	14279468	3.33333	CG8585	851	+
FBgn0283521	lola	2R	10522982	10523289	3.33333	CG12052	308	-
FBgn0011656	Mef2	2R	9930102	9930404	3.33333	CG1429	303	-
FBgn0267431	Myo81F	3R	1044963	1045589	3.33333	CG45784	627	+
FBgn0267431	Myo81F	3R	2381356	2381711	3.33333	CG45784	356	+
FBgn0267431	Myo81F	3R	1442422	1442764	3.33333	CG45784	343	+
FBgn0083963	Nlg3	3R	7629132	7629434	3.33333	CG34127	303	-
FBgn0026394	Or24a	2L	4163492	4163856	3.33333	CG11767	365	-
FBgn0041094	scyl	3L	11251833	11252167	3.33333	CG7590	335	+
FBgn0003435	sm	2R	19523580	19524233	3.33333	CG9218	654	-
FBgn0029687	Vap33	X	3949720	3950185	3.33333	CG5014	466	+
FBgn0263993	CG43736	X	6876279	6876608	3.33044	CG43736	330	+
FBgn0266756	btsz	3R	14830686	14831303	3.32888	CG44012	618	-
FBgn0052694	CG32694	X	9999871	10000344	3.32487	CG32694	474	+
FBgn0051140	CG31140	3R	23980839	23981351	3.31466	CG31140	513	+
FBgn0003371	sgg	X	2677387	2677780	3.31357	CG2621	394	+
FBgn0264077	Cnx14D	X	16522893	16523685	3.31043	CG9906	793	-
FBgn0285944	para	X	16522893	16523685	3.31043	CG9907	793	-
FBgn0052450	CG32450	3L	22331083	22331463	3.30952	CG32450	381	+
FBgn0004449	Ten-m	3L	22331083	22331463	3.30952	CG5723	381	-
FBgn0052626	AMPdeam	X	13846810	13848198	3.30882	CG32626	1389	-
FBgn0283451	br	X	1642304	1642597	3.30882	CG11491	294	+
FBgn0003502	Btk29A	2L	8287575	8287947	3.30882	CG8049	373	-
FBgn0029915	CG14434	X	6853540	6854329	3.30882	CG14434	790	-
FBgn0037698	CG16779	3R	9478403	9478847	3.30882	CG16779	445	-
FBgn0263780	CG17684	2R	2223798	2224205	3.30882	CG17684	408	-
FBgn0058178	CG40178	3L	25840817	25841120	3.30882	CG40178	304	-
FBgn0000259	CkIIbeta	X	11795294	11795976	3.30882	CG15224	683	+
FBgn0262734	eIF4H1	X	16452750	16453226	3.30882	CG4429	477	+
FBgn0262734	eIF4H1	X	16455284	16455738	3.30882	CG4429	455	+
FBgn0283499	InR	3R	21570639	21570974	3.30882	CG18402	336	-
FBgn0267033	mamo	X	13846810	13848198	3.30882	CG45477	1389	-
FBgn0267033	mamo	X	13981287	13981723	3.30882	CG45477	437	-
FBgn0259110	mmd	X	15956155	15956525	3.30882	CG42252	371	-
FBgn0025390	Mur2B	X	1642304	1642597	3.30882	CG14796	294	-
FBgn0267431	Myo81F	3R	1991970	1993486	3.30882	CG45784	1517	+
FBgn0259697	nvd	3L	24388381	24389113	3.30882	CG40050	733	+
FBgn0285944	para	X	16455284	16455738	3.30882	CG9907	455	-
FBgn0267430	Pzl	3R	3085957	3086520	3.30882	CG45783	564	-
FBgn0267430	Pzl	3R	3086830	3087284	3.30882	CG45783	455	-
FBgn0028622	qsm	2R	20580587	20581097	3.30882	CG13432	511	-
FBgn0261549	rdgA	X	9004655	9005005	3.30882	CG42667	351	+
FBgn0004244	Rdl	3L	9169464	9170003	3.30882	CG10537	540	-
FBgn0016061	side	3R	27376508	27376982	3.30882	CG31062	475	-
FBgn0265523	Smr	X	12718864	12719308	3.30882	CG4013	445	-
FBgn0029768	SPR	X	5446273	5446615	3.30882	CG16752	343	+
FBgn0011837	Tis11	X	12676549	12677651	3.30882	CG4070	1103	+
FBgn0053547	Rim	3R	17909079	17909560	3.29754	CG33547	482	-
FBgn0004592	Eig71Ee	3L	15655021	15655425	3.2849	CG7604	405	-
FBgn0031118	RhoGAP19D	X	20490883	20491213	3.28468	CG1412	331	-
FBgn0013433	beat-Ia	2L	16082091	16082474	3.28431	CG4846	384	+
FBgn0005666	bt	4	732021	732400	3.28431	CG32019	380	+
FBgn0264386	Ca-alpha1T	X	6149276	6149595	3.28431	CG15899	320	-
FBgn0000253	Cam	2R	12261324	12261663	3.28431	CG8472	340	+
FBgn0029657	CG12535	X	3448411	3448739	3.28431	CG12535	329	-
FBgn0036725	CG18265	3L	17446194	17446528	3.28431	CG18265	335	+
FBgn0028518	CG18480	2L	15632687	15633060	3.28431	CG18480	374	+
FBgn0263995	cpo	3R	18001926	18002324	3.28431	CG43738	399	+
FBgn0000463	Dl	3R	19321700	19322660	3.28431	CG3619	961	-
FBgn0052600	dpr8	X	14327954	14328302	3.28431	CG32600	349	+
FBgn0041111	lilli	2L	2890262	2890701	3.28431	CG8817	440	+
FBgn0265487	mbl	2R	17290278	17290540	3.28431	CG33197	263	+
FBgn0036801	MYPT-75D	3L	18641560	18642053	3.28431	CG6896	494	+
FBgn0011817	nmo	3L	8002056	8002379	3.28431	CG7892	324	+
FBgn0025574	Pli	3R	23886648	23887212	3.28431	CG5212	565	-
FBgn0086758	chinmo	2L	1691135	1691540	3.28342	CG31666	406	+
FBgn0053547	Rim	3R	17892757	17893065	3.27887	CG33547	309	-
FBgn0037702	CG8176	3R	9523138	9523514	3.27529	CG8176	377	+
FBgn0046763	CG17278	3R	21023686	21024031	3.27054	CG17278	346	-
FBgn0013812	Dhc93AB	3R	21023686	21024031	3.27054	CG3723	346	-
FBgn0263929	jvl	3R	14793196	14793508	3.26512	CG43162	313	+
FBgn0033497	CG12912	2R	10223333	10223782	3.26151	CG12912	450	-
FBgn0284237	CG46321	2R	10223333	10223782	3.26151	CG46321	450	-
FBgn0000448	Hr3	2R	10223333	10223782	3.26151	CG33183	450	-
FBgn0283499	InR	3R	21589743	21589988	3.26069	CG18402	246	-
FBgn0033028	CG11665	2R	5640923	5641302	3.2598	CG11665	380	-
FBgn0030438	CG15721	X	12971787	12972479	3.2598	CG15721	693	+
FBgn0039993	CG17691	2R	1597164	1597641	3.2598	CG17691	478	+
FBgn0087011	CG41520	2R	1694315	1695025	3.2598	CG41520	711	+
FBgn0261262	CG42613	3R	18970321	18970639	3.2598	CG42613	319	+
FBgn0263983	CG43732	3R	18970321	18970639	3.2598	CG43732	319	+
FBgn0283651	CG46301	2L	14115166	14116059	3.2598	CG46301	894	+
FBgn0284227	CG46311	X	13586533	13586912	3.2598	CG46311	380	+
FBgn0038144	CG8870	3R	13379084	13379498	3.2598	CG8870	415	+
FBgn0038160	CG9759	3R	13607178	13607512	3.2598	CG9759	335	-
FBgn0038143	CG9813	3R	13379084	13379498	3.2598	CG9813	415	-
FBgn0004396	CrebA	3L	15535833	15536420	3.2598	CG7450	588	+
FBgn0052666	Drak	X	11521344	11521639	3.2598	CG32666	296	+
FBgn0026415	Idgf4	X	9930966	9931320	3.2598	CG1780	355	-
FBgn0262976	lawc	X	8412498	8413064	3.2598	CG32711	567	-
FBgn0261565	Lmpt	3L	16911606	16912054	3.2598	CG42679	449	+
FBgn0267033	mamo	X	13983072	13983609	3.2598	CG45477	538	-
FBgn0035331	MsR1	3L	2325197	2325599	3.2598	CG8985	403	+
FBgn0267431	Myo81F	3R	1543886	1545256	3.2598	CG45784	1371	+
FBgn0264975	Nrg	X	8531666	8532020	3.2598	CG1634	355	+
FBgn0013718	nuf	3L	14211571	14212152	3.2598	CG33991	582	+
FBgn0285944	para	X	16457334	16458408	3.2598	CG9907	1075	-
FBgn0016694	Pdp1	3L	7821603	7822294	3.2598	CG17888	692	-
FBgn0083940	RhoU	X	10110035	10110336	3.2598	CG34104	302	+
FBgn0029761	SK	X	5380405	5381141	3.2598	CG10706	737	+
FBgn0085443	spri	X	10581371	10581767	3.2598	CG34414	397	-
FBgn0041092	tai	2L	9192420	9192813	3.2598	CG13109	394	+
FBgn0086674	Tango13	X	13586533	13586912	3.2598	CG32632	380	+
FBgn0261793	Trf2	X	8412498	8413064	3.2598	CG18009	567	+
FBgn0262124	uex	2R	3936478	3937021	3.2598	CG42595	544	-
FBgn0010352	Nc73EF	3L	16962033	16962380	3.25418	CG11661	348	+
FBgn0001624	dlg1	X	11396706	11397812	3.24494	CG1725	1107	+
FBgn0052451	SPoCk	3L	22764234	22764641	3.23932	CG32451	408	+
FBgn0052683	CG32683	X	10421892	10422409	3.23772	CG32683	518	-
FBgn0028550	Atf3	X	1271216	1271566	3.23529	CG11405	351	-
FBgn0037213	CG12581	3R	4173848	4174174	3.23529	CG12581	327	+
FBgn0036814	CG14073	3L	18820046	18820513	3.23529	CG14073	468	-
FBgn0259222	CG42322	3R	20753158	20753533	3.23529	CG42322	376	+
FBgn0266410	CG45050	3R	9350813	9351185	3.23529	CG45050	373	+
FBgn0004198	ct	X	7630411	7630745	3.23529	CG11387	335	+
FBgn0000479	dnc	X	3184549	3184988	3.23529	CG32498	440	+
FBgn0028408	Drep2	2R	9302195	9302655	3.23529	CG1975	461	+
FBgn0036815	HipHop	3L	18820046	18820513	3.23529	CG6874	468	+
FBgn0285926	Imp	X	10793863	10794446	3.23529	CG1691	584	-
FBgn0262123	l(2)41Ab	2R	1369786	1370161	3.23529	CG41265	376	+
FBgn0033402	Myd88	2R	9302195	9302655	3.23529	CG2078	461	-
FBgn0267431	Myo81F	3R	1041601	1042279	3.23529	CG45784	679	+
FBgn0032151	nAChRalpha6	2L	9796488	9796992	3.23529	CG4128	505	-
FBgn0030520	Pdcd4	X	13748928	13749412	3.23529	CG10990	485	-
FBgn0263102	psq	2R	10575006	10575662	3.23529	CG2368	657	+
FBgn0010415	Sdc	2R	21476789	21477201	3.23529	CG10497	413	-
FBgn0262593	Shab	3L	2939859	2940156	3.23529	CG43128	298	+
FBgn0085450	Snoo	2L	7932014	7932451	3.23529	CG34421	438	-
FBgn0261560	Thor	2L	3478160	3478514	3.23529	CG8846	355	+
FBgn0004656	fs(1)h	X	8045292	8045665	3.23424	CG2252	374	-
FBgn0283451	br	X	1640341	1641091	3.23353	CG11491	751	+
FBgn0025390	Mur2B	X	1640341	1641091	3.23353	CG14796	751	-
FBgn0031016	kek5	X	19400606	19400887	3.22958	CG12199	282	+
FBgn0000633	CG17716	2R	13629555	13629936	3.2252	CG17716	382	+
FBgn0030054	Caf1-180	X	8604934	8605411	3.21948	CG12109	478	-
FBgn0004509	Fur1	3R	25398270	25400292	3.21898	CG10772	2023	-
FBgn0051439	Muc96D	3R	25398270	25400292	3.21898	CG31439	2023	-
FBgn0005694	Aef1	3L	21436745	21437218	3.21838	CG5683	474	+
FBgn0259246	brp	2R	9528775	9529074	3.21304	CG42344	300	+
FBgn0267964	CG46244	2L	19653411	19653727	3.21202	CG46244	317	+
FBgn0000464	Lar	2L	19653411	19653727	3.21202	CG10443	317	+
FBgn0010300	brat	2L	19152244	19152647	3.21078	CG10719	404	+
FBgn0259246	brp	2R	9541171	9541500	3.21078	CG42344	330	+
FBgn0264001	bru3	3L	13636005	13636316	3.21078	CG43744	312	-
FBgn0033421	CG1888	2R	9541171	9541500	3.21078	CG1888	330	-
FBgn0050460	CG30460	2R	17078341	17078818	3.21078	CG30460	478	-
FBgn0051816	CG31816	2L	16542046	16542437	3.21078	CG31816	392	+
FBgn0264090	CG43759	X	18932470	18932939	3.21078	CG43759	470	+
FBgn0263995	cpo	3R	18007629	18008144	3.21078	CG43738	516	+
FBgn0004652	fru	3R	18427958	18429310	3.21078	CG14307	1353	-
FBgn0003997	hid	3L	18181362	18181675	3.21078	CG5123	314	-
FBgn0035142	Hipk	3L	558329	558880	3.21078	CG17090	552	+
FBgn0015519	nAChRalpha3	X	8341478	8341809	3.21078	CG2302	332	-
FBgn0028875	nAChRalpha5	2L	14060993	14061498	3.21078	CG32975	506	+
FBgn0032151	nAChRalpha6	2L	9877221	9878087	3.21078	CG4128	867	-
FBgn0013718	nuf	3L	14225433	14225897	3.21078	CG33991	465	+
FBgn0000273	Pka-C1	2L	9682233	9682582	3.21078	CG4379	350	-
FBgn0003256	rl	2R	1110422	1110803	3.21078	CG12559	382	+
FBgn0085387	shakB	X	20770768	20771221	3.21078	CG34358	454	-
FBgn0085387	shakB	X	20812824	20813204	3.21078	CG34358	381	-
FBgn0003372	Sgs1	2L	4937946	4939365	3.20355	CG3047	1420	+
FBgn0085478	CG34449	X	9330763	9331636	3.20123	CG34449	874	-
FBgn0085479	CG34450	X	9330763	9331636	3.20123	CG34450	874	-
FBgn0031568	CG10019	2L	3736609	3736906	3.18627	CG10019	298	+
FBgn0029746	CG15465	X	5243693	5244217	3.18627	CG15465	525	+
FBgn0052645	CG32645	X	13143409	13143729	3.18627	CG32645	321	+
FBgn0259213	CG42313	2L	14967635	14968039	3.18627	CG42313	405	-
FBgn0265180	CG44245	2R	21200534	21200891	3.18627	CG44245	358	+
FBgn0000259	CkIIbeta	X	11800109	11800359	3.18627	CG15224	251	+
FBgn0030398	Cpr11B	X	12555089	12555409	3.18627	CG2555	321	+
FBgn0010382	CycE	2L	15744943	15745292	3.18627	CG3938	350	-
FBgn0031126	Cyp6v1	X	20657259	20657548	3.18627	CG1829	290	+
FBgn0016930	Dyrk2	2L	14185542	14185836	3.18627	CG4551	295	-
FBgn0264606	Fife	3L	2688590	2688909	3.18627	CG43955	320	-
FBgn0035612	frm	3L	5541670	5542016	3.18627	CG10625	347	-
FBgn0265191	Glycogenin	2R	21200534	21200891	3.18627	CG44244	358	+
FBgn0264542	hwt	X	12555089	12555409	3.18627	CG43921	321	-
FBgn0026411	Lim1	X	8795400	8795752	3.18627	CG11354	353	-
FBgn0267033	mamo	X	13861188	13861959	3.18627	CG45477	772	-
FBgn0259110	mmd	X	15954562	15955065	3.18627	CG42252	504	-
FBgn0267431	Myo81F	3R	647550	648443	3.18627	CG45784	894	+
FBgn0285944	para	X	16520824	16521305	3.18627	CG9907	482	-
FBgn0264815	Pde1c	2L	11832436	11832725	3.18627	CG44007	290	-
FBgn0016694	Pdp1	3L	7819743	7820157	3.18627	CG17888	415	-
FBgn0003089	pip	3L	19312604	19312979	3.18627	CG9614	376	-
FBgn0022382	Pka-R2	2R	9994429	9994754	3.18627	CG15862	326	-
FBgn0004595	pros	3R	11400764	11402057	3.18627	CG17228	1294	+
FBgn0266098	rg	X	5243693	5244217	3.18627	CG44835	525	+
FBgn0034408	sano	2R	18943443	18943956	3.18627	CG12758	514	+
FBgn0051163	SKIP	3R	22207458	22207757	3.18627	CG31163	300	+
FBgn0261014	TER94	2R	9994429	9994754	3.18627	CG2331	326	+
FBgn0082582	tmod	3R	30547029	30547363	3.18627	CG1539	335	+
FBgn0284408	trol	X	2512135	2512466	3.18627	CG33950	332	-
FBgn0039465	Tsp97E	3R	26961432	26962624	3.18627	CG6323	1193	-
FBgn0266101	CG44838	3L	9467762	9468180	3.18402	CG44838	419	+
FBgn0053147	Hs3st-A	2R	18718674	18719091	3.1804	CG33147	418	+
FBgn0031016	kek5	X	19452693	19453166	3.17865	CG12199	474	+
FBgn0267912	CanA-14F	X	16579565	16579996	3.17283	CG9819	432	-
FBgn0051163	SKIP	3R	22134624	22134976	3.16942	CG31163	353	+
FBgn0000535	eag	X	15003505	15003944	3.16613	CG10952	440	+
FBgn0259170	alpha-Man-Ia	X	10324300	10324860	3.16176	CG42275	561	-
FBgn0015903	apt	2R	23580161	23580515	3.16176	CG5393	355	+
FBgn0031900	CG13786	2L	7251898	7252284	3.16176	CG13786	387	-
FBgn0038881	CG16791	3R	21325206	21325510	3.16176	CG16791	305	-
FBgn0263780	CG17684	2R	2217986	2218447	3.16176	CG17684	462	-
FBgn0052683	CG32683	X	10454085	10454496	3.16176	CG32683	412	-
FBgn0052694	CG32694	X	10002567	10002890	3.16176	CG32694	324	+
FBgn0052767	CG32767	X	5084120	5084670	3.16176	CG32767	551	-
FBgn0058178	CG40178	3L	25857086	25857437	3.16176	CG40178	352	-
FBgn0260971	CG42594	X	4880685	4881439	3.16176	CG42594	755	+
FBgn0029939	CG9650	X	7223998	7224517	3.16176	CG9650	520	+
FBgn0035538	DopEcR	3L	4368731	4369090	3.16176	CG18314	360	-
FBgn0053196	dpy	2L	4546216	4546754	3.16176	CG33196	539	-
FBgn0001105	Gbeta13F	X	15863151	15863435	3.16176	CG10545	285	+
FBgn0028369	kirre	X	2989514	2989847	3.16176	CG3653	334	+
FBgn0028369	kirre	X	3092317	3092605	3.16176	CG3653	289	+
FBgn0041111	lilli	2L	2924466	2924752	3.16176	CG8817	287	+
FBgn0267431	Myo81F	3R	2114144	2114797	3.16176	CG45784	654	+
FBgn0038100	Paip2	3R	12984367	12984781	3.16176	CG12358	415	+
FBgn0003118	pnt	3R	23332959	23333820	3.16176	CG17077	862	-
FBgn0265597	rad	X	13017153	13017506	3.16176	CG44424	354	+
FBgn0003380	Sh	X	17966062	17966488	3.16176	CG12348	427	-
FBgn0003435	sm	2R	19629660	19630080	3.16176	CG9218	421	-
FBgn0003463	sog	X	15625931	15626295	3.16176	CG9224	365	-
FBgn0264270	Sxl	X	7094437	7094869	3.16176	CG43770	433	-
FBgn0283657	Tlk	X	3762430	3762778	3.16176	CG34412	349	+
FBgn0011725	twin	3R	24208055	24208317	3.16176	CG31137	263	-
FBgn0051665	wry	2L	1839368	1839764	3.16176	CG31665	397	+
FBgn0035617	l(3)psg2	3L	5584910	5585860	3.16126	CG5146	951	+
FBgn0005536	Mbs	3L	16065132	16065485	3.1572	CG32156	354	+
FBgn0032707	CG10348	2L	18720348	18720646	3.15634	CG10348	299	-
FBgn0267430	Pzl	3R	3041608	3042019	3.15627	CG45783	412	-
FBgn0263511	Vsx1	X	5607927	5608227	3.15432	CG4136	301	+
FBgn0029746	CG15465	X	5230857	5231361	3.14419	CG15465	505	+
FBgn0266098	rg	X	5230857	5231361	3.14419	CG44835	505	+
FBgn0024150	Ac78C	3L	21152701	21152980	3.13725	CG10564	280	-
FBgn0030451	CG15717	X	13127885	13128157	3.13725	CG15717	273	+
FBgn0263780	CG17684	2R	2083593	2084215	3.13725	CG17684	623	-
FBgn0052638	CG32638	X	13127885	13128157	3.13725	CG32638	273	-
FBgn0250867	CG42238	2L	20994731	20995224	3.13725	CG42238	494	-
FBgn0005775	Con	3L	4988339	4988634	3.13725	CG7503	296	-
FBgn0285925	Fas1	3R	16637175	16637512	3.13725	CG6588	338	+
FBgn0029667	Gas8	X	3501057	3501380	3.13725	CG14271	324	-
FBgn0260798	Gprk1	2R	4354183	4354737	3.13725	CG40129	555	-
FBgn0263220	Hk	X	10235441	10235839	3.13725	CG43388	399	-
FBgn0026411	Lim1	X	8756462	8756876	3.13725	CG11354	415	-
FBgn0267033	mamo	X	13981840	13982178	3.13725	CG45477	339	-
FBgn0030452	MFS10	X	13127885	13128157	3.13725	CG4330	273	+
FBgn0267431	Myo81F	3R	1373422	1373890	3.13725	CG45784	469	+
FBgn0259171	Pde9	X	12851908	12852192	3.13725	CG42276	285	-
FBgn0260943	Rbp6	3L	17182203	17182649	3.13725	CG32169	447	-
FBgn0263873	sick	2L	19844599	19844992	3.13725	CG43720	394	+
FBgn0003429	slo	3R	24699295	24699973	3.13725	CG10693	679	+
FBgn0267001	Ten-a	X	12148017	12148350	3.13725	CG42338	334	+
FBgn0283657	Tlk	X	3743147	3743602	3.13725	CG34412	456	+
FBgn0040256	Ugt86Dd	3R	11129173	11129855	3.13725	CG6633	683	-
FBgn0000042	Act5C	X	5898275	5901239	3.1249	CG4027	2965	+
FBgn0000017	Abl	3L	16648480	16648783	3.11274	CG4032	304	-
FBgn0261788	Ank2	3L	7703543	7703822	3.11274	CG42734	280	-
FBgn0260960	Baldspot	3L	16648480	16648783	3.11274	CG3971	304	-
FBgn0028644	beat-Ic	2L	16010373	16010772	3.11274	CG4838	400	+
FBgn0250830	CG12547	2R	4789933	4790366	3.11274	CG12547	434	-
FBgn0030816	CG16700	X	17095590	17096237	3.11274	CG16700	648	+
FBgn0263780	CG17684	2R	2043995	2044455	3.11274	CG17684	461	-
FBgn0052373	CG32373	3L	7703543	7703822	3.11274	CG32373	280	+
FBgn0052507	CG32507	X	20780540	20780882	3.11274	CG32507	343	-
FBgn0263996	CG43739	2L	20916839	20917144	3.11274	CG43739	306	-
FBgn0033819	CG4714	2R	13254131	13254375	3.11274	CG4714	245	-
FBgn0030817	CG4991	X	17095590	17096237	3.11274	CG4991	648	+
FBgn0028523	CG5888	2L	16425475	16425863	3.11274	CG5888	389	-
FBgn0024804	Dbp80	3L	27361088	27361475	3.11274	CG17023	388	+
FBgn0002413	dco	3R	31059471	31059834	3.11274	CG2048	364	-
FBgn0033885	DJ-1alpha	2R	13941209	13941564	3.11274	CG6646	356	-
FBgn0010113	hdc	3R	30368504	30368831	3.11274	CG15532	328	+
FBgn0001323	knrl	3L	20610793	20611412	3.11274	CG4761	620	-
FBgn0283521	lola	2R	10516220	10516660	3.11274	CG12052	441	-
FBgn0265487	mbl	2R	17362011	17362354	3.11274	CG33197	344	+
FBgn0023215	Mnt	X	3695318	3695694	3.11274	CG13316	377	+
FBgn0267431	Myo81F	3R	2120221	2120765	3.11274	CG45784	545	+
FBgn0033268	Obp44a	2R	8133740	8134255	3.11274	CG2297	516	-
FBgn0005648	Pabp2	2R	8133740	8134255	3.11274	CG2163	516	+
FBgn0085387	shakB	X	20780540	20780882	3.11274	CG34358	343	-
FBgn0013733	shot	2R	13941209	13941564	3.11274	CG18076	356	-
FBgn0032901	sky	2L	20916839	20917144	3.11274	CG9339	306	-
FBgn0003429	slo	3R	24686605	24687084	3.11274	CG10693	480	+
FBgn0027499	wde	2R	10804027	10804504	3.11274	CG12340	478	-
FBgn0031374	Wdr62	2L	1910956	1911408	3.11274	CG7337	453	+
FBgn0085249	CG34220	2R	10041538	10043257	3.11091	CG34220	1720	-
FBgn0033476	oys	2R	10041538	10043257	3.11091	CG18445	1720	-
FBgn0003016	osp	2L	14601370	14601655	3.10784	CG3479	286	-
FBgn0262739	AGO1	2R	13952978	13953409	3.10281	CG6671	432	-
FBgn0053155	CG33155	2R	13952978	13953409	3.10281	CG33155	432	+
FBgn0050481	mRpL53	2R	13952978	13953409	3.10281	CG30481	432	+
FBgn0040397	CG3655	X	1074118	1074461	3.09937	CG3655	344	-
FBgn0050105	CG30105	2R	17593488	17593834	3.098	CG30105	347	-
FBgn0029006	Smurf	2R	17593488	17593834	3.098	CG4943	347	+
FBgn0036274	CG4328	3L	12296330	12296815	3.09329	CG4328	486	-
FBgn0022986	qkr58E-1	2R	22413621	22414123	3.09161	CG3613	503	-
FBgn0000547	ed	2L	4062869	4063244	3.08939	CG12676	376	+
FBgn0052626	AMPdeam	X	13844042	13844677	3.08823	CG32626	636	-
FBgn0259246	brp	2R	9521190	9521656	3.08823	CG42344	467	+
FBgn0259246	brp	2R	9521778	9522519	3.08823	CG42344	742	+
FBgn0000114	bru1	2L	12288535	12288823	3.08823	CG31762	289	+
FBgn0261822	Bsg	2L	8112305	8113031	3.08823	CG31605	727	+
FBgn0023526	CG2865	X	2289561	2290379	3.08823	CG2865	819	-
FBgn0259735	CG42389	2L	16620677	16620981	3.08823	CG42389	305	+
FBgn0263354	CG42784	2L	13489228	13489577	3.08823	CG42784	350	+
FBgn0284224	CG46308	2L	13489228	13489577	3.08823	CG46308	350	+
FBgn0041605	cpx	3R	4299585	4300055	3.08823	CG32490	471	+
FBgn0005677	dac	2L	16481095	16481342	3.08823	CG4952	248	-
FBgn0000568	Eip75B	3L	18038363	18038672	3.08823	CG8127	310	-
FBgn0285926	Imp	X	10795811	10796149	3.08823	CG1691	339	-
FBgn0036125	Iyd	3L	11092387	11092707	3.08823	CG6279	321	-
FBgn0020412	JIL-1	3L	11092387	11092707	3.08823	CG6297	321	-
FBgn0267431	Myo81F	3R	2135820	2136226	3.08823	CG45784	407	+
FBgn0266347	nAChRalpha4	3L	23274363	23274752	3.08823	CG12414	390	+
FBgn0285944	para	X	16458750	16459068	3.08823	CG9907	319	-
FBgn0010247	Parp	3R	3471731	3472076	3.08823	CG40411	346	-
FBgn0004394	pdm2	2L	12657246	12657789	3.08823	CG12287	544	+
FBgn0267430	Pzl	3R	2585406	2585843	3.08823	CG45783	438	-
FBgn0083940	RhoU	X	10106725	10107072	3.08823	CG34104	348	+
FBgn0086917	spok	3R	3344701	3345059	3.08823	CG41624	359	+
FBgn0000097	aop	2L	2175323	2175847	3.0871	CG3166	525	-
FBgn0011288	Snap25	3L	24278113	24278575	3.08493	CG40452	463	+
FBgn0051560	CG31560	3R	6307299	6309015	3.07739	CG31560	1717	+
FBgn0267690	CG46026	3R	6307299	6309015	3.07739	CG46026	1717	+
FBgn0051561	Osi16	3R	6307299	6309015	3.07739	CG31561	1717	+
FBgn0020496	CtBP	3R	13023556	13024178	3.07447	CG7583	623	+
FBgn0011661	Moe	X	8877074	8877597	3.07294	CG10701	524	-
FBgn0262483	Rbp	3R	15400251	15401395	3.06711	CG43073	1145	+
FBgn0040056	CG17698	3L	23736943	23737960	3.06673	CG17698	1018	+
FBgn0039132	AP-1sigma	3R	23960344	23960733	3.06372	CG5864	390	+
FBgn0260941	app	3L	12225480	12225784	3.06372	CG42318	305	-
FBgn0013433	beat-Ia	2L	16066054	16066529	3.06372	CG4846	476	+
FBgn0000179	bi	X	4423804	4424152	3.06372	CG3578	349	+
FBgn0264386	Ca-alpha1T	X	6165820	6166205	3.06372	CG15899	386	-
FBgn0267912	CanA-14F	X	16575184	16575547	3.06372	CG9819	364	-
FBgn0029895	CG14441	X	6710918	6711310	3.06372	CG14441	393	+
FBgn0034318	CG14500	2R	18189729	18190066	3.06372	CG14500	338	+
FBgn0051038	CG31038	3R	29882907	29883257	3.06372	CG31038	351	+
FBgn0053958	CG33958	2R	18189729	18190066	3.06372	CG33958	338	-
FBgn0260971	CG42594	X	4854334	4854641	3.06372	CG42594	308	+
FBgn0263706	CG43658	X	17498802	17499154	3.06372	CG43658	353	-
FBgn0267429	CG45782	3L	25367067	25367400	3.06372	CG45782	334	-
FBgn0029504	CHES-1-like	X	7698066	7698375	3.06372	CG12690	310	-
FBgn0004396	CrebA	3L	15551785	15552072	3.06372	CG7450	288	+
FBgn0000479	dnc	X	3325821	3326170	3.06372	CG32498	350	+
FBgn0052666	Drak	X	11544765	11545074	3.06372	CG32666	310	+
FBgn0004875	enc	3L	3828317	3828698	3.06372	CG10847	382	+
FBgn0086675	fne	X	12929564	12930110	3.06372	CG4396	547	+
FBgn0267033	mamo	X	13874614	13875077	3.06372	CG45477	464	-
FBgn0004456	mew	X	13226850	13227156	3.06372	CG1771	307	-
FBgn0259171	Pde9	X	12786795	12787284	3.06372	CG42276	490	-
FBgn0064227	Rdh	3L	3828317	3828698	3.06372	CG14975	382	+
FBgn0085426	Rgk3	2R	21255180	21255575	3.06372	CG34397	396	+
FBgn0041094	scyl	3L	11252367	11252850	3.06372	CG7590	484	+
FBgn0085387	shakB	X	20772027	20772536	3.06372	CG34358	510	-
FBgn0051163	SKIP	3R	22257720	22258017	3.06372	CG31163	298	+
FBgn0003429	slo	3R	24710193	24710497	3.06372	CG10693	305	+
FBgn0003435	sm	2R	19600810	19601184	3.06372	CG9218	375	-
FBgn0032586	Tpr2	2L	16503322	16503625	3.06372	CG4599	304	+
FBgn0029996	UbcE2H	X	8088660	8088944	3.06372	CG2257	285	-
FBgn0031903	Wnt10	2L	7363759	7364134	3.06372	CG4971	376	+
FBgn0003396	shn	2R	11175407	11175841	3.0635	CG7734	435	+
FBgn0259244	CG42342	3R	16566619	16566974	3.06323	CG42342	356	+
FBgn0000568	Eip75B	3L	18035135	18035413	3.05839	CG8127	279	-
FBgn0051551	CG31551	3R	5629057	5630358	3.05695	CG31551	1302	+
FBgn0031011	CG8034	X	19298381	19298722	3.05199	CG8034	342	-
FBgn0264562	Hr4	X	1966021	1966813	3.0509	CG43934	793	+
FBgn0000028	acj6	X	15351044	15351940	3.04463	CG9151	897	-
FBgn0086361	alph	3R	29598926	29599194	3.0424	CG1906	269	+
FBgn0039673	CG7568	3R	29598926	29599194	3.0424	CG7568	269	-
FBgn0029915	CG14434	X	6866441	6866753	3.0399	CG14434	313	-
FBgn0263993	CG43736	X	6866441	6866753	3.0399	CG43736	313	+
FBgn0003886	alphaTub85E	3R	9730018	9730332	3.03921	CG9476	315	-
FBgn0040388	boi	X	2458551	2459168	3.03921	CG32796	618	-
FBgn0000114	bru1	2L	12249311	12249769	3.03921	CG31762	459	+
FBgn0261822	Bsg	2L	8115279	8115869	3.03921	CG31605	591	+
FBgn0036814	CG14073	3L	18819529	18819829	3.03921	CG14073	301	-
FBgn0030027	CG1632	X	8255166	8255496	3.03921	CG1632	331	+
FBgn0036246	CG17154	3L	12090110	12090447	3.03921	CG17154	338	+
FBgn0263780	CG17684	2R	2010081	2010793	3.03921	CG17684	713	-
FBgn0036454	CG17839	3L	14840728	14841008	3.03921	CG17839	281	+
FBgn0029896	CG3168	X	6726526	6726948	3.03921	CG3168	423	-
FBgn0052373	CG32373	3L	7729301	7729733	3.03921	CG32373	433	+
FBgn0087011	CG41520	2R	1697666	1698289	3.03921	CG41520	624	+
FBgn0259143	CG42258	X	12477764	12478498	3.03921	CG42258	735	+
FBgn0267428	CG45781	2R	407610	407983	3.03921	CG45781	374	+
FBgn0035813	CG8492	3L	7729301	7729733	3.03921	CG8492	433	-
FBgn0004198	ct	X	7676807	7677157	3.03921	CG11387	351	+
FBgn0262477	FoxP	3R	9730018	9730332	3.03921	CG43067	315	-
FBgn0051774	fred	2L	3950686	3950951	3.03921	CG31774	266	-
FBgn0001078	ftz-f1	3L	18771162	18771509	3.03921	CG4059	348	-
FBgn0015229	glec	3R	21854881	21855191	3.03921	CG6575	311	-
FBgn0037659	Kdm2	3R	9054304	9054624	3.03921	CG11033	321	+
FBgn0267033	mamo	X	13988523	13988810	3.03921	CG45477	288	-
FBgn0030505	NFAT	X	13658377	13658936	3.03921	CG11172	560	+
FBgn0038063	Octbeta2R	3R	12577503	12577910	3.03921	CG33976	408	-
FBgn0003165	pum	3R	9153313	9153512	3.03921	CG9755	1036	-
FBgn0003165	pum	3R	9174615	9174909	3.03921	CG9755	295	-
FBgn0267430	Pzl	3R	2597606	2598026	3.03921	CG45783	421	-
FBgn0004244	Rdl	3L	9153313	9154348	3.03921	CG10537	1036	-
FBgn0021800	Reph	2L	3808603	3809323	3.03921	CG3920	721	+
FBgn0003371	sgg	X	2675289	2675712	3.03921	CG2621	424	+
FBgn0051163	SKIP	3R	22192594	22192874	3.03921	CG31163	281	+
FBgn0003435	sm	2R	19573703	19574037	3.03921	CG9218	335	-
FBgn0011288	Snap25	3L	24119381	24119697	3.03921	CG40452	317	+
FBgn0032988	Tif-IA	2L	22254666	22254970	3.03921	CG3278	305	+
FBgn0038291	CG3984	3R	15136078	15136402	3.0238	CG3984	325	+
FBgn0038290	CG6912	3R	15136078	15136402	3.0238	CG6912	325	-
FBgn0000259	CkIIbeta	X	11792945	11793300	3.02184	CG15224	356	+
FBgn0030334	Karl	X	11792945	11793300	3.02184	CG4139	356	+
FBgn0030156	CG15247	X	9875926	9876396	3.02124	CG15247	471	-
FBgn0053547	Rim	3R	17879612	17879961	3.0191	CG33547	350	-
FBgn0085446	CG34417	X	6554778	6555122	3.01866	CG34417	345	+
FBgn0021764	sdk	X	741362	741680	3.01706	CG5227	319	+
FBgn0259170	alpha-Man-Ia	X	10283578	10283920	3.0147	CG42275	343	-
FBgn0026616	alpha-Man-IIb	3R	15810130	15810394	3.0147	CG4606	265	+
FBgn0000179	bi	X	4434942	4435304	3.0147	CG3578	363	+
FBgn0010300	brat	2L	19178632	19179011	3.0147	CG10719	380	+
FBgn0259176	bun	2L	12461499	12461819	3.0147	CG42281	321	-
FBgn0031736	CG11030	2L	5761668	5761993	3.0147	CG11030	326	+
FBgn0029915	CG14434	X	6855670	6856249	3.0147	CG14434	580	-
FBgn0030336	CG1578	X	11816035	11816378	3.0147	CG1578	344	-
FBgn0032763	CG17568	2L	19178632	19179011	3.0147	CG17568	380	-
FBgn0052647	CG32647	X	12785526	12785882	3.0147	CG32647	357	-
FBgn0030418	CG4004	X	12750425	12750748	3.0147	CG4004	324	+
FBgn0058178	CG40178	3L	26005880	26006147	3.0147	CG40178	268	-
FBgn0265180	CG44245	2R	21205922	21206707	3.0147	CG44245	786	+
FBgn0265595	CG44422	X	11235098	11235362	3.0147	CG44422	265	-
FBgn0004198	ct	X	7624464	7625164	3.0147	CG11387	701	+
FBgn0053516	dpr3	2L	2092298	2092663	3.0147	CG33516	366	-
FBgn0000567	Eip74EF	3L	17569910	17570253	3.0147	CG32180	344	-
FBgn0265191	Glycogenin	2R	21205922	21206707	3.0147	CG44244	786	+
FBgn0010113	hdc	3R	30346983	30347436	3.0147	CG15532	454	+
FBgn0267033	mamo	X	13864415	13864758	3.0147	CG45477	344	-
FBgn0265487	mbl	2R	17369201	17369633	3.0147	CG33197	433	+
FBgn0034091	mrj	2R	16211324	16211617	3.0147	CG8448	294	-
FBgn0000038	nAChRbeta1	3L	4431753	4432352	3.0147	CG11348	600	+
FBgn0011676	Nos	2L	10834678	10834945	3.0147	CG6713	268	-
FBgn0031737	obst-E	2L	5761668	5761993	3.0147	CG11142	326	-
FBgn0259171	Pde9	X	12785526	12785882	3.0147	CG42276	357	-
FBgn0040752	Prosap	2R	14077521	14077865	3.0147	CG30483	345	-
FBgn0261552	ps	3R	9449881	9450201	3.0147	CG42670	321	+
FBgn0263102	psq	2R	10579581	10580015	3.0147	CG2368	435	+
FBgn0267430	Pzl	3R	3091953	3093411	3.0147	CG45783	1459	-
FBgn0262114	RanBPM	2R	10429890	10430230	3.0147	CG42236	341	+
FBgn0024941	RSG7	X	16839450	16840466	3.0147	CG9108	1017	-
FBgn0266019	rudhira	X	11816035	11816378	3.0147	CG43154	344	+
FBgn0003463	sog	X	15612450	15612780	3.0147	CG9224	331	-
FBgn0037766	Teh1	3R	9849526	9849812	3.0147	CG12806	287	-
FBgn0283657	Tlk	X	3737208	3737585	3.0147	CG34412	378	+
FBgn0263257	Cngl	X	15421230	15421921	3.01354	CG43395	692	-
FBgn0031902	Wnt6	2L	7344203	7344601	3.01055	CG4969	399	+
FBgn0034784	CG9826	2R	22843919	22844197	3.00933	CG9826	279	+
FBgn0285917	sbb	2R	18357489	18358063	3.00341	CG5580	575	-
FBgn0027779	VhaSFD	2L	16725661	16725916	3.00229	CG17332	256	-
FBgn0283657	Tlk	X	3724534	3724970	2.99277	CG34412	437	+
FBgn0259170	alpha-Man-Ia	X	10325362	10325643	2.99019	CG42275	282	-
FBgn0261854	aPKC	2R	14959297	14959783	2.99019	CG42783	487	-
FBgn0030566	betaNACtes4	X	14381878	14382234	2.99019	CG18313	357	+
FBgn0035397	CG11486	3L	3077604	3078184	2.99019	CG11486	581	+
FBgn0029816	CG12729	X	5844847	5845140	2.99019	CG12729	294	+
FBgn0030183	CG15309	X	10206339	10206655	2.99019	CG15309	317	-
FBgn0029746	CG15465	X	5142333	5142706	2.99019	CG15465	374	+
FBgn0032969	CG2528	2L	21989655	21989967	2.99019	CG2528	313	-
FBgn0030189	CG2909	X	10325362	10325643	2.99019	CG2909	282	+
FBgn0053181	CG33181	X	8510860	8511213	2.99019	CG33181	354	+
FBgn0058006	CG40006	2L	22716058	22716362	2.99019	CG40006	305	-
FBgn0261360	CG42637	3L	19789998	19790371	2.99019	CG42637	374	-
FBgn0266801	CG45263	3R	8443946	8444292	2.99019	CG45263	347	-
FBgn0004198	ct	X	7665145	7665647	2.99019	CG11387	503	+
FBgn0052791	DIP-alpha	X	3544923	3545282	2.99019	CG32791	360	-
FBgn0052600	dpr8	X	14381878	14382234	2.99019	CG32600	357	+
FBgn0260003	Dys	3R	19483524	19483863	2.99019	CG34157	340	+
FBgn0000568	Eip75B	3L	17980197	17980569	2.99019	CG8127	373	-
FBgn0000568	Eip75B	3L	18022477	18023071	2.99019	CG8127	595	-
FBgn0014163	fax	3L	16404235	16405030	2.99019	CG4609	796	-
FBgn0264574	Glut1	3L	975897	976233	2.99019	CG43946	337	+
FBgn0267336	Glut4EF	3R	9892018	9892323	2.99019	CG34360	306	+
FBgn0266136	Gyc76C	3L	19789998	19790371	2.99019	CG42636	374	-
FBgn0086677	jeb	2R	12088542	12088876	2.99019	CG30040	335	-
FBgn0267033	mamo	X	13980441	13980720	2.99019	CG45477	280	-
FBgn0267431	Myo81F	3R	1456196	1456783	2.99019	CG45784	588	+
FBgn0032151	nAChRalpha6	2L	9870046	9870469	2.99019	CG4128	424	-
FBgn0285944	para	X	16456784	16457157	2.99019	CG9907	374	-
FBgn0004370	Ptp10D	X	11658808	11659122	2.99019	CG1817	315	+
FBgn0004244	Rdl	3L	9163735	9164120	2.99019	CG10537	386	-
FBgn0266098	rg	X	5142333	5142706	2.99019	CG44835	374	+
FBgn0021764	sdk	X	699152	699432	2.99019	CG5227	281	+
FBgn0085387	shakB	X	20764335	20764852	2.99019	CG34358	518	-
FBgn0029761	SK	X	5396497	5396841	2.99019	CG10706	345	+
FBgn0004242	Syt1	2L	2790229	2790617	2.99019	CG3139	389	-
FBgn0283657	Tlk	X	3744498	3745237	2.99019	CG34412	740	+
FBgn0283657	Tlk	X	3761214	3761569	2.99019	CG34412	356	+
FBgn0052677	X11Lbeta	X	10676992	10677423	2.99019	CG32677	432	+
FBgn0054025	CG34025	3L	2958938	2959278	2.9741	CG34025	341	-
FBgn0003380	Sh	X	17925637	17926252	2.9741	CG12348	616	-
FBgn0262593	Shab	3L	2958938	2959278	2.9741	CG43128	341	+
FBgn0261793	Trf2	X	8430444	8430747	2.97296	CG18009	304	+
FBgn0035016	CG4612	2R	24523516	24523816	2.97094	CG4612	301	-
FBgn0028734	Fmr1	3R	10102675	10103126	2.96845	CG6203	452	-
FBgn0085384	CG34355	3R	23852291	23852751	2.96582	CG34355	461	+
FBgn0029843	Nep1	X	6093953	6094271	2.96582	CG5905	319	+
FBgn0052594	be	X	15039437	15040070	2.96568	CG32594	634	+
FBgn0265607	beat-IIIa	2L	17145542	17145952	2.96568	CG12621	411	+
FBgn0085385	bma	3L	9949825	9950104	2.96568	CG34356	280	+
FBgn0262475	bru2	2L	12374787	12375044	2.96568	CG43065	258	+
FBgn0259176	bun	2L	12507628	12507949	2.96568	CG42281	322	-
FBgn0029746	CG15465	X	5089167	5089607	2.96568	CG15465	441	+
FBgn0263780	CG17684	2R	1897568	1897982	2.96568	CG17684	415	-
FBgn0050025	CG30025	2R	11352048	11352862	2.96568	CG30025	815	-
FBgn0050031	CG30031	2R	11352048	11352862	2.96568	CG30031	815	+
FBgn0050323	CG30323	2R	17854506	17854796	2.96568	CG30323	291	+
FBgn0051140	CG31140	3R	23982545	23982878	2.96568	CG31140	334	+
FBgn0051191	CG31191	3R	20911273	20911586	2.96568	CG31191	314	-
FBgn0051213	CG31213	3R	19978722	19978975	2.96568	CG31213	254	+
FBgn0052103	CG32103	3L	12411472	12411880	2.96568	CG32103	409	-
FBgn0052264	CG32264	3L	3714817	3715075	2.96568	CG32264	259	-
FBgn0083942	CG34106	2L	17145542	17145952	2.96568	CG34106	411	+
FBgn0259143	CG42258	X	12471767	12472179	2.96568	CG42258	413	+
FBgn0259145	CG42260	2R	22751894	22752312	2.96568	CG42260	419	-
FBgn0261570	CG42684	X	17726024	17726328	2.96568	CG42684	305	+
FBgn0262020	CG42831	3L	10815813	10816173	2.96568	CG42831	361	+
FBgn0262535	CG43089	3L	3714817	3715075	2.96568	CG43089	259	+
FBgn0265595	CG44422	X	11264084	11264396	2.96568	CG44422	313	-
FBgn0267428	CG45781	2R	408217	408979	2.96568	CG45781	763	+
FBgn0032973	CG6675	2L	22111056	22111397	2.96568	CG6675	342	+
FBgn0004509	Fur1	3R	25471908	25472431	2.96568	CG10772	524	-
FBgn0030600	hiw	X	15039437	15040070	2.96568	CG32592	634	-
FBgn0038755	Hs6st	3R	19978722	19978975	2.96568	CG4451	254	-
FBgn0028369	kirre	X	2775606	2775888	2.96568	CG3653	283	+
FBgn0266557	kis	2L	225692	226103	2.96568	CG3696	412	-
FBgn0020647	KrT95D	3R	24002240	24002627	2.96568	CG5405	388	-
FBgn0267033	mamo	X	13852066	13853085	2.96568	CG45477	1020	-
FBgn0267431	Myo81F	3R	724175	724525	2.96568	CG45784	351	+
FBgn0030505	NFAT	X	13656852	13657687	2.96568	CG11172	836	+
FBgn0262738	norpA	X	4325425	4325727	2.96568	CG3620	303	+
FBgn0041585	olf186-F	2R	17854506	17854796	2.96568	CG11430	291	+
FBgn0266098	rg	X	5089167	5089607	2.96568	CG44835	441	+
FBgn0083940	RhoU	X	10114313	10114619	2.96568	CG34104	307	+
FBgn0003380	Sh	X	17934277	17935033	2.96568	CG12348	757	-
FBgn0003396	shn	2R	11176669	11176912	2.96568	CG7734	244	+
FBgn0265523	Smr	X	12721392	12721730	2.96568	CG4013	339	-
FBgn0265523	Smr	X	12734408	12734988	2.96568	CG4013	581	-
FBgn0262124	uex	2R	3906645	3907014	2.96568	CG42595	370	-
FBgn0263511	Vsx1	X	5596369	5596737	2.96568	CG4136	369	+
FBgn0030586	CG12539	X	14845341	14845734	2.96429	CG12539	394	-
FBgn0030587	CG9522	X	14845341	14845734	2.96429	CG9522	394	-
FBgn0264078	Flo2	X	14845341	14845734	2.96429	CG32593	394	+
FBgn0250816	AGO3	3L	23661943	23662303	2.96335	CG40300	361	+
FBgn0039479	CG14257	3R	27081211	27081495	2.95995	CG14257	285	+
FBgn0261461	RhoGAP18B	X	19152908	19153232	2.95832	CG42274	325	-
FBgn0266557	kis	2L	247500	247852	2.95643	CG3696	353	-
FBgn0052676	stx	X	10738905	10739448	2.95637	CG32676	544	-
FBgn0030307	CG33235	X	11486713	11487256	2.9531	CG33235	544	-
FBgn0030306	Spase25	X	11486713	11487256	2.9531	CG1751	544	+
FBgn0267912	CanA-14F	X	16562349	16562796	2.95002	CG9819	448	-
FBgn0284236	CG46320	3L	5675799	5676105	2.94959	CG46320	307	+
FBgn0085447	sif	3L	5675799	5676105	2.94959	CG34418	307	+
FBgn0052591	CG32591	X	14925964	14926844	2.94672	CG32591	881	-
FBgn0264078	Flo2	X	14925964	14926844	2.94672	CG32593	881	+
FBgn0267431	Myo81F	3R	1589315	1589811	2.94672	CG45784	497	+
FBgn0035917	Zasp66	3L	8636430	8636874	2.94535	CG6416	445	+
FBgn0267336	Glut4EF	3R	9960108	9960427	2.9421	CG34360	320	+
FBgn0259228	C3G	X	6793618	6793978	2.94117	CG42328	361	-
FBgn0051973	Cda5	2L	33062	33399	2.94117	CG31973	338	-
FBgn0050428	CG30428	2R	25255049	25255518	2.94117	CG30428	470	+
FBgn0250867	CG42238	2L	21036122	21036633	2.94117	CG42238	512	-
FBgn0284236	CG46320	3L	5671079	5671734	2.94117	CG46320	656	+
FBgn0031012	CG8051	X	19307737	19308214	2.94117	CG8051	478	-
FBgn0035094	CG9380	2R	25255049	25255518	2.94117	CG9380	470	-
FBgn0000479	dnc	X	3335807	3336453	2.94117	CG32498	647	+
FBgn0052666	Drak	X	11496192	11496577	2.94117	CG32666	386	+
FBgn0000635	Fas2	X	4162696	4163234	2.94117	CG3665	539	-
FBgn0260798	Gprk1	2R	4441607	4442196	2.94117	CG40129	590	-
FBgn0010825	Gug	3L	8454970	8455289	2.94117	CG6964	320	+
FBgn0043070	MESK2	2R	21502533	21503118	2.94117	CG15669	586	+
FBgn0030505	NFAT	X	13645183	13645561	2.94117	CG11172	379	+
FBgn0264895	RapGAP1	2L	7498465	7498840	2.94117	CG44086	376	-
FBgn0285917	sbb	2R	18351644	18352083	2.94117	CG5580	440	-
FBgn0085387	shakB	X	20897380	20897671	2.94117	CG34358	292	-
FBgn0085447	sif	3L	5671079	5671734	2.94117	CG34418	656	+
FBgn0011288	Snap25	3L	24225937	24226255	2.94117	CG40452	319	+
FBgn0034631	TAF1C-like	2R	21502533	21503118	2.94117	CG10496	586	-
FBgn0263118	tx	3R	26442814	26443450	2.94117	CG5441	637	+
FBgn0031374	Wdr62	2L	1912609	1912909	2.94117	CG7337	301	+
FBgn0052677	X11Lbeta	X	10694700	10695315	2.94117	CG32677	616	+
FBgn0003372	Sgs1	2L	4940389	4941072	2.93904	CG3047	684	+
FBgn0086906	sls	3L	2090706	2091054	2.93759	CG1915	349	-
FBgn0263780	CG17684	2R	2221838	2222155	2.93596	CG17684	318	-
FBgn0264953	Piezo	2L	8174917	8175174	2.93496	CG44122	258	+
FBgn0004244	Rdl	3L	9177220	9178101	2.93408	CG10537	882	-
FBgn0283477	SF2	3R	16339761	16340040	2.93216	CG6987	280	-
FBgn0040271	Sulf1	3R	16339761	16340040	2.93216	CG6725	280	-
FBgn0030465	CG15743	X	13285037	13285383	2.92772	CG15743	347	+
FBgn0041210	HDAC4	X	13285037	13285383	2.92772	CG1770	347	-
FBgn0262103	Sik3	2R	18689961	18690260	2.92586	CG42856	300	+
FBgn0052251	Claspin	3L	4316246	4316639	2.92391	CG32251	394	+
FBgn0283499	InR	3R	21612454	21612923	2.9217	CG18402	470	-
FBgn0024184	unc-4	X	17773378	17773666	2.92028	CG6269	289	+
FBgn0003310	S	2L	1050875	1051336	2.91894	CG4385	462	-
FBgn0031453	Bacc	2L	2756219	2756536	2.91827	CG9894	318	+
FBgn0261854	aPKC	2R	14945762	14946186	2.91666	CG42783	425	-
FBgn0283451	br	X	1656158	1656689	2.91666	CG11491	532	+
FBgn0000114	bru1	2L	12277906	12278175	2.91666	CG31762	270	+
FBgn0003502	Btk29A	2L	8285222	8285500	2.91666	CG8049	279	-
FBgn0000633	CG17716	2R	13734166	13734602	2.91666	CG17716	437	+
FBgn0031573	CG3407	2L	3809736	3810482	2.91666	CG3407	747	-
FBgn0028888	CG4168	2L	15195416	15195703	2.91666	CG4168	288	-
FBgn0260658	CG42541	X	3926921	3927469	2.91666	CG42541	549	-
FBgn0261570	CG42684	X	17710530	17711039	2.91666	CG42684	510	+
FBgn0264443	CG43861	2L	20006723	20006991	2.91666	CG43861	269	-
FBgn0267428	CG45781	2R	643536	644404	2.91666	CG45781	869	+
FBgn0030864	CG8173	X	17710530	17711039	2.91666	CG8173	510	-
FBgn0030617	CG9095	X	15161560	15161844	2.91666	CG9095	285	-
FBgn0000636	Fas3	2L	18387688	18388276	2.91666	CG5803	589	+
FBgn0011224	heph	3R	31935105	31935451	2.91666	CG31000	347	-
FBgn0001235	hth	3R	10584294	10584777	2.91666	CG17117	484	-
FBgn0051092	LpR2	3R	25733750	25734169	2.91666	CG31092	420	-
FBgn0004456	mew	X	13245170	13245467	2.91666	CG1771	298	-
FBgn0261260	mgl	X	9450809	9451137	2.91666	CG42611	329	-
FBgn0025390	Mur2B	X	1656158	1656689	2.91666	CG14796	532	-
FBgn0267431	Myo81F	3R	2384739	2385161	2.91666	CG45784	423	+
FBgn0000036	nAChRalpha1	3R	24395815	24396190	2.91666	CG5610	376	-
FBgn0010247	Parp	3R	3494692	3494957	2.91666	CG40411	266	-
FBgn0003118	pnt	3R	23318698	23319266	2.91666	CG17077	569	-
FBgn0243486	rdo	2L	18052772	18053124	2.91666	CG15151	353	+
FBgn0021800	Reph	2L	3809736	3810482	2.91666	CG3920	747	+
FBgn0011259	Sema1a	2L	8602970	8603497	2.91666	CG18405	528	+
FBgn0259965	Sfp35C	2L	15202856	15203127	2.91666	CG42475	272	-
FBgn0052423	shep	3L	5187356	5187646	2.91666	CG32423	291	-
FBgn0003429	slo	3R	24690754	24691071	2.91666	CG10693	318	+
FBgn0051660	smog	2L	4873438	4873762	2.91666	CG31660	325	+
FBgn0030412	Tomosyn	X	12649702	12650484	2.91666	CG17762	783	+
FBgn0003386	Shaw	2L	3726294	3726641	2.9132	CG2822	348	+
FBgn0030512	Nadsyn	X	13688315	13688623	2.91315	CG9940	309	-
FBgn0000479	dnc	X	3226466	3226773	2.91164	CG32498	308	+
FBgn0259246	brp	2R	9517463	9517809	2.91155	CG42344	347	+
FBgn0013759	CASK	3R	21804924	21805293	2.90995	CG6703	370	-
FBgn0261552	ps	3R	9440071	9440501	2.90877	CG42670	431	+
FBgn0261244	inaE	X	13808455	13808953	2.90724	CG33174	499	+
FBgn0263395	hppy	2R	19222338	19222735	2.90624	CG7097	398	+
FBgn0030412	Tomosyn	X	12648178	12648474	2.90615	CG17762	297	+
FBgn0264503	CG43902	X	10182816	10183230	2.9034	CG43902	415	+
FBgn0263780	CG17684	2R	2227576	2227881	2.89714	CG17684	306	-
FBgn0032629	beat-IIIc	2L	17249333	17249612	2.89215	CG15138	280	-
FBgn0263111	cac	X	11981894	11982323	2.89215	CG43368	430	-
FBgn0029656	CG10793	X	3317060	3317776	2.89215	CG10793	717	-
FBgn0053181	CG33181	X	8509466	8509764	2.89215	CG33181	299	+
FBgn0259739	CG42393	3L	18044578	18044992	2.89215	CG42393	415	+
FBgn0259927	CG42450	X	18813672	18814271	2.89215	CG42450	600	+
FBgn0261570	CG42684	X	17738834	17739310	2.89215	CG42684	477	+
FBgn0031896	CG4502	2L	7196481	7196927	2.89215	CG4502	447	-
FBgn0267428	CG45781	2R	583304	583821	2.89215	CG45781	518	+
FBgn0267429	CG45782	3L	25557573	25557899	2.89215	CG45782	327	-
FBgn0024804	Dbp80	3L	27353524	27353967	2.89215	CG17023	444	+
FBgn0000479	dnc	X	3279164	3279418	2.89215	CG32498	255	+
FBgn0000479	dnc	X	3317060	3317776	2.89215	CG32498	717	+
FBgn0000535	eag	X	14993000	14993327	2.89215	CG10952	328	+
FBgn0000568	Eip75B	3L	18044578	18044992	2.89215	CG8127	415	-
FBgn0024963	GluClalpha	3R	19763015	19763392	2.89215	CG7535	378	+
FBgn0027287	Gmap	X	15494006	15494397	2.89215	CG33206	392	+
FBgn0030600	hiw	X	15020729	15021102	2.89215	CG32592	374	-
FBgn0263395	hppy	2R	19188334	19188593	2.89215	CG7097	260	+
FBgn0283499	InR	3R	21603198	21603505	2.89215	CG18402	308	-
FBgn0028369	kirre	X	2764216	2764587	2.89215	CG3653	372	+
FBgn0036844	Mkp3	3L	19072109	19072593	2.89215	CG14080	485	-
FBgn0262737	mub	3L	21891475	21891866	2.89215	CG7437	392	+
FBgn0024321	NK7.1	3R	14367220	14367491	2.89215	CG8524	272	-
FBgn0000273	Pka-C1	2L	9683843	9684672	2.89215	CG4379	830	-
FBgn0000489	Pka-C3	3L	15952024	15952959	2.89215	CG6117	936	-
FBgn0262614	pyd	3R	8908281	8908923	2.89215	CG43140	643	-
FBgn0265597	rad	X	12988903	12989244	2.89215	CG44424	342	+
FBgn0264270	Sxl	X	7082671	7082932	2.89215	CG43770	262	-
FBgn0038826	Syp	3R	20795240	20795519	2.89215	CG17838	280	+
FBgn0035719	tow	3L	6944394	6944808	2.89215	CG14821	415	+
FBgn0085391	trv	3R	28062520	28062963	2.89215	CG34362	444	+
FBgn0029979	mahe	X	7923149	7923452	2.89091	CG10777	304	-
FBgn0011817	nmo	3L	8007171	8007499	2.89071	CG7892	329	+
FBgn0261873	sdt	X	8213994	8214337	2.89057	CG32717	344	+
FBgn0259241	CG42339	X	10975321	10975662	2.89045	CG42339	342	-
FBgn0000535	eag	X	15006278	15006672	2.88997	CG10952	395	+
FBgn0031091	Phf7	X	20159070	20159447	2.88362	CG9576	378	-
FBgn0031090	Rab35	X	20159070	20159447	2.88362	CG9575	378	-
FBgn0034408	sano	2R	18958615	18958987	2.88324	CG12758	373	+
FBgn0000036	nAChRalpha1	3R	24453679	24453923	2.88059	CG5610	245	-
FBgn0020445	E23	2L	3345604	3345970	2.88032	CG3327	367	-
FBgn0003892	ptc	2R	8655602	8655970	2.87901	CG2411	369	+
FBgn0263398	CG6364	3R	24291266	24291579	2.87527	CG6364	314	+
FBgn0031187	Usp2	X	22468217	22468619	2.87509	CG14619	403	+
FBgn0260995	dpr21	2R	3088182	3088506	2.87146	CG42596	325	+
FBgn0032629	beat-IIIc	2L	17209268	17209609	2.86764	CG15138	342	-
FBgn0011206	bol	3L	9124192	9124660	2.86764	CG4760	469	-
FBgn0031150	bves	X	21057783	21058045	2.86764	CG32513	263	+
FBgn0264386	Ca-alpha1T	X	6123106	6123401	2.86764	CG15899	296	-
FBgn0030373	CG12721	X	12071508	12071764	2.86764	CG12721	257	-
FBgn0031168	CG1722	X	21251149	21251421	2.86764	CG1722	273	-
FBgn0000633	CG17716	2R	13749139	13749439	2.86764	CG17716	301	+
FBgn0052369	CG32369	3L	7795520	7796001	2.86764	CG32369	482	-
FBgn0052521	CG32521	X	21251149	21251421	2.86764	CG32521	273	-
FBgn0052698	CG32698	X	9800304	9800806	2.86764	CG32698	503	+
FBgn0052698	CG32698	X	9845087	9845441	2.86764	CG32698	355	+
FBgn0053144	CG33144	2R	10787103	10787513	2.86764	CG33144	411	-
FBgn0085352	CG34323	X	12071508	12071764	2.86764	CG34323	257	+
FBgn0260657	CG42540	3L	4580716	4581158	2.86764	CG42540	443	+
FBgn0261859	CG42788	3R	15130553	15130889	2.86764	CG42788	337	-
FBgn0283651	CG46301	2L	14120632	14121003	2.86764	CG46301	372	+
FBgn0041337	Cyp309a2	2L	2569365	2569789	2.86764	CG18559	425	-
FBgn0260798	Gprk1	2R	4441080	4441367	2.86764	CG40129	288	-
FBgn0261509	haf	2L	1560172	1560479	2.86764	CG14351	308	+
FBgn0283521	lola	2R	10538202	10538479	2.86764	CG12052	278	-
FBgn0264695	Mhc	2L	16772698	16773217	2.86764	CG17927	520	+
FBgn0262737	mub	3L	21915771	21916128	2.86764	CG7437	358	+
FBgn0267431	Myo81F	3R	2496639	2497192	2.86764	CG45784	554	+
FBgn0036801	MYPT-75D	3L	18635888	18636222	2.86764	CG6896	335	+
FBgn0004647	N	X	3147320	3147595	2.86764	CG3936	276	+
FBgn0028875	nAChRalpha5	2L	14083123	14083791	2.86764	CG32975	669	+
FBgn0004102	oc	X	8630417	8630710	2.86764	CG12154	294	-
FBgn0267337	rn	3R	7302578	7302932	2.86764	CG42277	355	-
FBgn0044020	Roc2	2R	11662805	11663148	2.86764	CG8998	344	-
FBgn0052676	stx	X	10741251	10741619	2.86764	CG32676	369	-
FBgn0267001	Ten-a	X	12071508	12071764	2.86764	CG42338	257	+
FBgn0261793	Trf2	X	8423204	8423740	2.86764	CG18009	537	+
FBgn0037402	Vha14-2	3R	6123467	6123770	2.86764	CG1076	304	+
FBgn0259242	CG42340	X	6464735	6465054	2.8676	CG42340	320	-
FBgn0023531	CG32809	X	1679516	1679944	2.8629	CG32809	429	-
FBgn0037993	dpr15	3R	12153065	12153564	2.86036	CG10095	500	-
FBgn0033192	Corin	2R	7545401	7546278	2.85677	CG2105	878	+
FBgn0261873	sdt	X	8202372	8202781	2.85677	CG32717	410	+
FBgn0259246	brp	2R	9522614	9522907	2.85577	CG42344	294	+
FBgn0003175	px	2R	22529295	22529687	2.851	CG4444	393	-
FBgn0052694	CG32694	X	10005765	10006119	2.84851	CG32694	355	+
FBgn0266801	CG45263	3R	8375947	8376628	2.84702	CG45263	682	-
FBgn0027339	jim	3L	22809739	22810198	2.84493	CG11352	460	-
FBgn0008636	hbn	2R	20961128	20961556	2.84326	CG33152	429	-
FBgn0036813	Atg3	3L	18750842	18751348	2.84313	CG6877	507	+
FBgn0052594	be	X	15030274	15030525	2.84313	CG32594	252	+
FBgn0032629	beat-IIIc	2L	17234140	17234494	2.84313	CG15138	355	-
FBgn0000179	bi	X	4461948	4462435	2.84313	CG3578	488	+
FBgn0029657	CG12535	X	3407712	3408057	2.84313	CG12535	346	-
FBgn0029746	CG15465	X	5110644	5111072	2.84313	CG15465	429	+
FBgn0053181	CG33181	X	8515989	8516264	2.84313	CG33181	276	+
FBgn0085383	CG34354	3R	28240055	28240526	2.84313	CG34354	472	+
FBgn0250833	CG34461	3L	8327747	8328273	2.84313	CG34461	527	+
FBgn0085491	CG34462	3L	8327747	8328273	2.84313	CG34462	527	+
FBgn0058178	CG40178	3L	25857840	25858215	2.84313	CG40178	376	-
FBgn0259242	CG42340	X	6501735	6502058	2.84313	CG42340	324	-
FBgn0260658	CG42541	X	3915881	3916277	2.84313	CG42541	397	-
FBgn0028481	CG4341	2L	940938	941406	2.84313	CG4341	469	+
FBgn0267428	CG45781	2R	695561	696076	2.84313	CG45781	516	+
FBgn0267429	CG45782	3L	25489340	25489851	2.84313	CG45782	512	-
FBgn0284227	CG46311	X	13564850	13565478	2.84313	CG46311	629	+
FBgn0263995	cpo	3R	18000016	18000329	2.84313	CG43738	314	+
FBgn0024804	Dbp80	3L	27396107	27396876	2.84313	CG17023	770	+
FBgn0024806	DIP2	3L	252979	253310	2.84313	CG7020	332	-
FBgn0260003	Dys	3R	19512948	19513577	2.84313	CG34157	630	+
FBgn0000535	eag	X	14959623	14959877	2.84313	CG10952	255	+
FBgn0001078	ftz-f1	3L	18750842	18751348	2.84313	CG4059	507	-
FBgn0038295	Gyc88E	3R	15175292	15175600	2.84313	CG4154	309	+
FBgn0011224	heph	3R	31933661	31934039	2.84313	CG31000	379	-
FBgn0030600	hiw	X	15030274	15030525	2.84313	CG32592	252	-
FBgn0264491	how	3R	22077086	22077388	2.84313	CG10293	303	+
FBgn0086655	jing	2R	6580627	6580883	2.84313	CG9397	257	+
FBgn0028369	kirre	X	2962233	2962538	2.84313	CG3653	306	+
FBgn0028369	kirre	X	3035410	3035866	2.84313	CG3653	457	+
FBgn0265487	mbl	2R	17323433	17323699	2.84313	CG33197	267	+
FBgn0038294	Mf	3R	15175292	15175600	2.84313	CG6803	309	-
FBgn0267431	Myo81F	3R	1807797	1808180	2.84313	CG45784	384	+
FBgn0004647	N	X	3144869	3145145	2.84313	CG3936	277	+
FBgn0264908	pHCl-1	3L	15877059	15877369	2.84313	CG44099	311	-
FBgn0004370	Ptp10D	X	11658249	11658628	2.84313	CG1817	380	+
FBgn0267430	Pzl	3R	2716086	2716354	2.84313	CG45783	269	-
FBgn0266098	rg	X	5110644	5111072	2.84313	CG44835	429	+
FBgn0003285	rst	X	2962233	2962538	2.84313	CG4125	306	-
FBgn0011259	Sema1a	2L	8581388	8581810	2.84313	CG18405	423	+
FBgn0003415	skd	3L	21014579	21014863	2.84313	CG9936	285	-
FBgn0086906	sls	3L	2054510	2055510	2.84313	CG1915	1001	-
FBgn0011288	Snap25	3L	24238807	24239087	2.84313	CG40452	281	+
FBgn0085443	spri	X	10572128	10572444	2.84313	CG34414	317	-
FBgn0086674	Tango13	X	13564850	13565478	2.84313	CG32632	629	+
FBgn0029996	UbcE2H	X	8091210	8091541	2.84313	CG2257	332	-
FBgn0260486	Ziz	2L	7487660	7487977	2.84313	CG42533	318	-
FBgn0285926	Imp	X	10822090	10822523	2.8403	CG1691	434	-
FBgn0035845	CG13675	3L	8160621	8161053	2.83056	CG13675	433	-
FBgn0264478	CG43886	3L	8160621	8161053	2.83056	CG43886	433	-
FBgn0086758	chinmo	2L	1697639	1697963	2.82929	CG31666	325	+
FBgn0040918	schlank	X	6266095	6266383	2.82362	CG3576	289	-
FBgn0035299	CG11815	3L	1970193	1970597	2.82255	CG11815	405	-
FBgn0027547	CG1927	3L	1970193	1970597	2.82255	CG1927	405	-
FBgn0053196	dpy	2L	4531746	4532027	2.82037	CG33196	282	-
FBgn0267253	CG32700	X	9524827	9525269	2.81895	CG32700	443	-
FBgn0260943	Rbp6	3L	17156832	17157226	2.81895	CG32169	395	-
FBgn0000097	aop	2L	2177911	2178164	2.81862	CG3166	254	-
FBgn0026149	BCL7-like	X	9355728	9356075	2.81862	CG17252	348	+
FBgn0011206	bol	3L	9106923	9107395	2.81862	CG4760	473	-
FBgn0011206	bol	3L	9116748	9117007	2.81862	CG4760	260	-
FBgn0000114	bru1	2L	12273140	12273513	2.81862	CG31762	374	+
FBgn0027569	cert	3L	8281826	8282196	2.81862	CG7207	371	-
FBgn0029657	CG12535	X	3449752	3449986	2.81862	CG12535	235	-
FBgn0031617	CG15635	2L	4647486	4647800	2.81862	CG15635	315	+
FBgn0031869	CG18304	2L	6931104	6931641	2.81862	CG18304	538	-
FBgn0029896	CG3168	X	6739450	6739884	2.81862	CG3168	435	-
FBgn0052365	CG32365	3L	7869419	7869704	2.81862	CG32365	286	+
FBgn0052432	CG32432	3L	20851089	20851444	2.81862	CG32432	356	-
FBgn0052698	CG32698	X	9847762	9848032	2.81862	CG32698	271	+
FBgn0085382	CG34353	3R	27880535	27881018	2.81862	CG34353	484	-
FBgn0085478	CG34449	X	9355728	9356075	2.81862	CG34449	348	-
FBgn0029824	CG3726	X	5933584	5933907	2.81862	CG3726	324	+
FBgn0262877	CG43232	2L	6931104	6931641	2.81862	CG43232	538	+
FBgn0263270	CG43396	2R	10360484	10360852	2.81862	CG43396	369	+
FBgn0264342	CG43798	2L	4647486	4647800	2.81862	CG43798	315	+
FBgn0267428	CG45781	2R	584911	585256	2.81862	CG45781	346	+
FBgn0284235	CG46319	2R	10127217	10127540	2.81862	CG46319	324	+
FBgn0037676	CG8861	3R	9313956	9314229	2.81862	CG8861	274	-
FBgn0004198	ct	X	7623298	7623631	2.81862	CG11387	334	+
FBgn0263219	Dscam4	3L	8281826	8282196	2.81862	CG42330	371	+
FBgn0016797	fz2	3L	19167631	19167932	2.81862	CG9739	302	-
FBgn0050011	gem	2R	10127217	10127540	2.81862	CG30011	324	+
FBgn0267252	Ggamma30A	2L	9295194	9295832	2.81862	CG3694	639	+
FBgn0041210	HDAC4	X	13275673	13275964	2.81862	CG1770	292	-
FBgn0004838	Hrb27C	2L	6931104	6931641	2.81862	CG10377	538	+
FBgn0034282	Mapmodulin	2R	17866854	17867189	2.81862	CG5784	336	-
FBgn0259168	mnb	X	17877486	17877920	2.81862	CG42273	435	-
FBgn0015519	nAChRalpha3	X	8347947	8348261	2.81862	CG2302	315	-
FBgn0000038	nAChRbeta1	3L	4429978	4430795	2.81862	CG11348	818	+
FBgn0028704	Nckx30C	2L	9722950	9723197	2.81862	CG18660	248	-
FBgn0285944	para	X	16476622	16477011	2.81862	CG9907	390	-
FBgn0267430	Pzl	3R	2826201	2826688	2.81862	CG45783	488	-
FBgn0267430	Pzl	3R	3125945	3126352	2.81862	CG45783	408	-
FBgn0039209	REPTOR	3R	24572874	24573130	2.81862	CG13624	257	-
FBgn0003326	sca	2R	12787059	12787439	2.81862	CG17579	381	+
FBgn0010762	simj	3L	10666008	10667044	2.81862	CG32067	1037	+
FBgn0003429	slo	3R	24692897	24693228	2.81862	CG10693	332	+
FBgn0261698	SLO2	2R	10360484	10360852	2.81862	CG42732	369	-
FBgn0003435	sm	2R	19579527	19579828	2.81862	CG9218	302	-
FBgn0085450	Snoo	2L	7981896	7982353	2.81862	CG34421	458	-
FBgn0052676	stx	X	10725705	10726095	2.81862	CG32676	391	-
FBgn0003701	thr	2R	17866854	17867189	2.81862	CG5785	336	-
FBgn0004390	RasGAP1	3L	9842773	9843091	2.81802	CG6721	319	-
FBgn0262519	Mi-2	3L	19894791	19895106	2.81085	CG8103	316	-
FBgn0014037	Su(Tpl)	3L	19894791	19895106	2.81085	CG32217	316	-
FBgn0038881	CG16791	3R	21338344	21338674	2.80712	CG16791	331	-
FBgn0004573	5-HT7	3R	30968256	30968622	2.80636	CG12073	367	-
FBgn0260429	CG42524	2R	15612727	15613091	2.80619	CG42524	365	+
FBgn0003261	Rm62	3R	6003173	6003585	2.80135	CG10279	413	-
FBgn0264386	Ca-alpha1T	X	6132756	6133266	2.79835	CG15899	511	-
FBgn0039790	CG2246	3R	30593891	30594139	2.79427	CG2246	249	-
FBgn0264001	bru3	3L	13537074	13537880	2.79411	CG43744	807	-
FBgn0000253	Cam	2R	12274526	12274950	2.79411	CG8472	425	+
FBgn0013759	CASK	3R	21785198	21785967	2.79411	CG6703	770	-
FBgn0038606	CG15803	3R	18330966	18331267	2.79411	CG15803	302	-
FBgn0036454	CG17839	3L	14824625	14824890	2.79411	CG17839	266	+
FBgn0052206	CG32206	3L	19377027	19377316	2.79411	CG32206	290	-
FBgn0058178	CG40178	3L	25912565	25912860	2.79411	CG40178	296	-
FBgn0087011	CG41520	2R	1670726	1670991	2.79411	CG41520	266	+
FBgn0250867	CG42238	2L	21039285	21039580	2.79411	CG42238	296	-
FBgn0259163	CG42268	3L	9758787	9759065	2.79411	CG42268	279	-
FBgn0264090	CG43759	X	18964479	18964869	2.79411	CG43759	391	+
FBgn0267429	CG45782	3L	25294087	25294367	2.79411	CG45782	281	-
FBgn0039380	CG5890	3R	25857048	25857383	2.79411	CG5890	336	+
FBgn0085390	Dgk	2R	7863112	7863364	2.79411	CG34361	253	-
FBgn0000568	Eip75B	3L	17990115	17990443	2.79411	CG8127	329	-
FBgn0000575	emc	3L	750619	751109	2.79411	CG1007	491	+
FBgn0262740	Evi5	X	11453232	11453559	2.79411	CG11727	328	-
FBgn0001078	ftz-f1	3L	18800316	18800780	2.79411	CG4059	465	-
FBgn0001105	Gbeta13F	X	15861049	15861522	2.79411	CG10545	474	+
FBgn0035160	hng3	3L	750619	751109	2.79411	CG13897	491	-
FBgn0031016	kek5	X	19455541	19455800	2.79411	CG12199	260	+
FBgn0267033	mamo	X	13985155	13985468	2.79411	CG45477	314	-
FBgn0003028	ovo	X	5056034	5056369	2.79411	CG6824	336	+
FBgn0038237	Pde6	3R	14553533	14553851	2.79411	CG8279	319	-
FBgn0259171	Pde9	X	12810430	12810668	2.79411	CG42276	239	-
FBgn0027601	pdgy	X	14937794	14938233	2.79411	CG9009	440	-
FBgn0003165	pum	3R	9091025	9091297	2.79411	CG9755	273	-
FBgn0085407	Pvf3	2L	7129154	7129507	2.79411	CG34378	354	-
FBgn0260442	rhea	3L	8558305	8558593	2.79411	CG6831	289	+
FBgn0003345	sd	X	15812431	15812835	2.79411	CG8544	405	+
FBgn0011259	Sema1a	2L	8596247	8596809	2.79411	CG18405	563	+
FBgn0086906	sls	3L	2047828	2048300	2.79411	CG1915	473	-
FBgn0261041	stj	2R	13810883	13811231	2.79411	CG12295	349	+
FBgn0263392	Tet	3L	2840508	2840922	2.79411	CG43444	415	-
FBgn0037698	CG16779	3R	9492165	9492685	2.79242	CG16779	521	-
FBgn0015778	rin	3R	13651959	13652230	2.79118	CG9412	272	+
FBgn0030301	HP5	X	11456693	11457224	2.78975	CG1745	532	+
FBgn0020224	Cbl	3L	8432729	8433160	2.78584	CG7037	432	+
FBgn0263352	Unr	3L	8432729	8433160	2.78584	CG7015	432	-
FBgn0031883	Caper	2L	7035078	7035368	2.7856	CG11266	291	+
FBgn0000535	eag	X	15000829	15001113	2.77826	CG10952	285	+
FBgn0267336	Glut4EF	3R	9989354	9989686	2.77733	CG34360	333	+
FBgn0032151	nAChRalpha6	2L	9800474	9800847	2.77725	CG4128	374	-
FBgn0027598	cindr	3R	30820530	30820819	2.77665	CG31012	290	+
FBgn0030025	CG2147	X	8239375	8239718	2.77575	CG2147	344	+
FBgn0261873	sdt	X	8239375	8239718	2.77575	CG32717	344	+
FBgn0032719	CG17321	2L	18844946	18845211	2.77402	CG17321	266	+
FBgn0053120	CG33120	2L	18844946	18845211	2.77402	CG33120	266	-
FBgn0004652	fru	3R	18417335	18417730	2.77148	CG14307	396	-
FBgn0259923	Sep4	X	16689205	16689533	2.7696	CG9699	329	-
FBgn0000119	arr	2R	13471785	13472043	2.7696	CG5912	259	-
FBgn0014127	barr	2L	20057501	20057724	2.7696	CG10726	224	-
FBgn0259176	bun	2L	12513806	12514059	2.7696	CG42281	254	-
FBgn0259176	bun	2L	12545134	12545604	2.7696	CG42281	471	-
FBgn0034570	CG10543	2R	20996620	20996895	2.7696	CG10543	276	+
FBgn0031835	CG11319	2L	6587097	6587462	2.7696	CG11319	366	-
FBgn0086604	CG12484	2R	20458514	20458813	2.7696	CG12484	300	+
FBgn0040877	CG12994	X	17429399	17429705	2.7696	CG12994	307	-
FBgn0037014	CG13251	3L	20640055	20640351	2.7696	CG13251	297	+
FBgn0039161	CG13606	3R	24180840	24181236	2.7696	CG13606	397	+
FBgn0029746	CG15465	X	5253713	5254916	2.7696	CG15465	1204	+
FBgn0263780	CG17684	2R	2169095	2169549	2.7696	CG17684	455	-
FBgn0023526	CG2865	X	2286857	2287145	2.7696	CG2865	289	-
FBgn0050463	CG30463	2R	16721094	16721369	2.7696	CG30463	276	-
FBgn0052767	CG32767	X	5072475	5072774	2.7696	CG32767	300	-
FBgn0260971	CG42594	X	4858605	4858997	2.7696	CG42594	393	+
FBgn0262476	CG43066	2R	18523225	18523557	2.7696	CG43066	333	+
FBgn0264449	CG43867	X	816636	817151	2.7696	CG43867	516	-
FBgn0266801	CG45263	3R	8403953	8404277	2.7696	CG45263	325	-
FBgn0035959	CG4911	3L	9067504	9067961	2.7696	CG4911	458	-
FBgn0030839	CG5613	X	17429399	17429705	2.7696	CG5613	307	+
FBgn0066292	CheB42c	2R	6958168	6958556	2.7696	CG33350	389	-
FBgn0024804	Dbp80	3L	27413919	27414303	2.7696	CG17023	385	+
FBgn0052666	Drak	X	11545180	11545445	2.7696	CG32666	266	+
FBgn0005640	Eip63E	3L	3575892	3576195	2.7696	CG10579	304	+
FBgn0000578	ena	2R	19162339	19162674	2.7696	CG15112	336	+
FBgn0000636	Fas3	2L	18327221	18327778	2.7696	CG5803	558	+
FBgn0086675	fne	X	12941142	12941419	2.7696	CG4396	278	+
FBgn0086675	fne	X	12941786	12942066	2.7696	CG4396	281	+
FBgn0004838	Hrb27C	2L	6930089	6930387	2.7696	CG10377	299	+
FBgn0086655	jing	2R	6534794	6535168	2.7696	CG9397	375	+
FBgn0033494	KCNQ	2R	10184820	10185193	2.7696	CG33135	374	-
FBgn0031016	kek5	X	19354885	19355234	2.7696	CG12199	350	+
FBgn0034083	lbk	2R	16154044	16154350	2.7696	CG8434	307	+
FBgn0053558	mim	2R	6958168	6958556	2.7696	CG33558	389	-
FBgn0267431	Myo81F	3R	2085801	2086092	2.7696	CG45784	292	+
FBgn0267431	Myo81F	3R	2504582	2504885	2.7696	CG45784	304	+
FBgn0267431	Myo81F	3R	1967034	1967520	2.7696	CG45784	487	+
FBgn0261526	NT1	3L	4507909	4508364	2.7696	CG42576	456	-
FBgn0285944	para	X	16472203	16472494	2.7696	CG9907	292	-
FBgn0261394	Prosalpha3	2R	20996620	20996895	2.7696	CG9327	276	+
FBgn0263102	psq	2R	10559489	10559754	2.7696	CG2368	266	+
FBgn0004244	Rdl	3L	9161414	9161863	2.7696	CG10537	450	-
FBgn0266098	rg	X	5253713	5254916	2.7696	CG44835	1204	+
FBgn0003380	Sh	X	17943117	17943419	2.7696	CG12348	303	-
FBgn0085387	shakB	X	20799103	20799407	2.7696	CG34358	305	-
FBgn0052423	shep	3L	5186580	5186902	2.7696	CG32423	323	-
FBgn0011288	Snap25	3L	24174565	24175491	2.7696	CG40452	927	+
FBgn0011288	Snap25	3L	24257971	24258300	2.7696	CG40452	330	+
FBgn0085450	Snoo	2L	7931027	7931356	2.7696	CG34421	330	-
FBgn0003513	ss	3R	16401893	16402447	2.7696	CG6993	555	-
FBgn0033652	ths	2R	11805063	11805416	2.7696	CG12443	354	+
FBgn0267975	vib	3R	19217602	19217940	2.7696	CG5269	339	-
FBgn0031374	Wdr62	2L	1927946	1928360	2.7696	CG7337	415	+
FBgn0003721	Tm1	3R	15287330	15287656	2.76877	CG4898	327	+
FBgn0000221	brn	X	4106411	4106745	2.76719	CG4934	335	+
FBgn0026084	cib	X	4106411	4106745	2.76719	CG4944	335	+
FBgn0260429	CG42524	2R	15620892	15621278	2.76667	CG42524	387	+
FBgn0035526	CG1316	3L	4286131	4286478	2.76651	CG1316	348	+
FBgn0015829	TfIIEbeta	3L	4286131	4286478	2.76651	CG1276	348	+
FBgn0028862	dao	2L	15254363	15254849	2.76388	CG15267	487	+
FBgn0283467	Pol32	2L	15254363	15254849	2.76388	CG3975	487	-
FBgn0266801	CG45263	3R	8368633	8369039	2.76057	CG45263	407	-
FBgn0016920	nompC	2L	5360540	5360869	2.76012	CG11020	330	+
FBgn0260658	CG42541	X	3893128	3893432	2.76007	CG42541	305	-
FBgn0040765	luna	2R	10984222	10984892	2.75844	CG33473	671	-
FBgn0265416	Neto	X	13517981	13518341	2.75815	CG44328	361	+
FBgn0015803	RtGEF	2L	20361621	20361953	2.75673	CG10043	333	+
FBgn0026160	tna	3L	10868079	10868399	2.7567	CG7958	321	+
FBgn0032620	CG12288	2L	16901734	16902125	2.75464	CG12288	392	-
FBgn0261671	tweek	2L	16901734	16902125	2.75464	CG42555	392	+
FBgn0037625	CG11768	3R	8755751	8756173	2.75237	CG11768	423	-
FBgn0083971	CG34135	3R	8755751	8756173	2.75237	CG34135	423	-
FBgn0004168	5-HT1A	2R	19092469	19092731	2.74509	CG16720	263	+
FBgn0087007	bbg	3L	14536173	14536512	2.74509	CG42230	340	-
FBgn0052594	be	X	15036178	15036767	2.74509	CG32594	590	+
FBgn0259176	bun	2L	12462433	12462719	2.74509	CG42281	287	-
FBgn0264386	Ca-alpha1T	X	6122427	6122761	2.74509	CG15899	335	-
FBgn0028509	CenG1A	2L	13861046	13861339	2.74509	CG31811	294	+
FBgn0029898	CG14439	X	6751537	6751782	2.74509	CG14439	246	+
FBgn0029746	CG15465	X	5165366	5165615	2.74509	CG15465	250	+
FBgn0038881	CG16791	3R	21332822	21333124	2.74509	CG16791	303	-
FBgn0263780	CG17684	2R	2087389	2088105	2.74509	CG17684	717	-
FBgn0030360	CG1806	X	12007075	12007609	2.74509	CG1806	535	+
FBgn0050497	CG30497	2R	7757738	7758341	2.74509	CG30497	604	-
FBgn0052719	CG32719	X	7520805	7521108	2.74509	CG32719	304	-
FBgn0085274	CG34245	3L	14893016	14893314	2.74509	CG34245	299	-
FBgn0085371	CG34342	3L	5505031	5505390	2.74509	CG34342	360	-
FBgn0058160	CG40160	3L	26217175	26217576	2.74509	CG40160	402	+
FBgn0058178	CG40178	3L	25983286	25983847	2.74509	CG40178	562	-
FBgn0058178	CG40178	3L	25820310	25820760	2.74509	CG40178	451	-
FBgn0087011	CG41520	2R	1705091	1705553	2.74509	CG41520	463	+
FBgn0262891	CG43246	3L	14536173	14536512	2.74509	CG43246	340	+
FBgn0266526	CG45093	2R	7757738	7758341	2.74509	CG45093	604	-
FBgn0267428	CG45781	2R	644706	645037	2.74509	CG45781	332	+
FBgn0032061	CG9314	2L	8708506	8708864	2.74509	CG9314	359	+
FBgn0037636	CG9821	3R	8816632	8817012	2.74509	CG9821	381	-
FBgn0041604	dlp	3L	14634687	14634984	2.74509	CG32146	298	+
FBgn0000479	dnc	X	3322600	3322900	2.74509	CG32498	301	+
FBgn0053202	dpr11	3R	6591496	6591857	2.74509	CG33202	362	-
FBgn0052666	Drak	X	11505995	11506702	2.74509	CG32666	708	+
FBgn0260003	Dys	3R	19545615	19545996	2.74509	CG34157	382	+
FBgn0264006	dysc	3L	13870515	13871093	2.74509	CG43749	579	-
FBgn0000547	ed	2L	4043620	4043939	2.74509	CG12676	320	+
FBgn0085397	Fili	2R	21905395	21905893	2.74509	CG34368	499	+
FBgn0001085	fz	3L	14283439	14283764	2.74509	CG17697	326	+
FBgn0016797	fz2	3L	19163782	19164081	2.74509	CG9739	300	-
FBgn0259211	grh	2R	17840134	17840556	2.74509	CG42311	423	+
FBgn0029676	HIP-R	X	3789416	3789809	2.74509	CG2947	394	+
FBgn0030600	hiw	X	15036178	15036767	2.74509	CG32592	590	-
FBgn0004914	Hnf4	2L	8708506	8708864	2.74509	CG9310	359	-
FBgn0285926	Imp	X	10814858	10815207	2.74509	CG1691	350	-
FBgn0285926	Imp	X	10815284	10815633	2.74509	CG1691	350	-
FBgn0001253	ImpE1	3L	8374181	8374487	2.74509	CG32356	307	+
FBgn0033958	jef	2R	14738427	14738684	2.74509	CG12858	258	-
FBgn0262127	kibra	3R	14722462	14722847	2.74509	CG33967	386	-
FBgn0026411	Lim1	X	8759497	8759878	2.74509	CG11354	382	-
FBgn0040765	luna	2R	11001395	11001735	2.74509	CG33473	341	-
FBgn0262169	magu	2R	10057737	10058005	2.74509	CG2264	269	+
FBgn0004456	mew	X	13229132	13229475	2.74509	CG1771	344	-
FBgn0262519	Mi-2	3L	19904758	19905090	2.74509	CG8103	333	-
FBgn0086711	mol	2L	14990332	14990783	2.74509	CG4482	452	-
FBgn0267431	Myo81F	3R	624238	624657	2.74509	CG45784	420	+
FBgn0086778	nAChRalpha7	X	19328335	19328786	2.74509	CG32538	452	-
FBgn0259171	Pde9	X	12870846	12871184	2.74509	CG42276	339	-
FBgn0264895	RapGAP1	2L	7545360	7546067	2.74509	CG44086	708	-
FBgn0052062	Rbfox1	3L	10508987	10509217	2.74509	CG32062	231	+
FBgn0052062	Rbfox1	3L	10586560	10586864	2.74509	CG32062	305	+
FBgn0261549	rdgA	X	8977068	8977418	2.74509	CG42667	351	+
FBgn0266098	rg	X	5165366	5165615	2.74509	CG44835	250	+
FBgn0083940	RhoU	X	10103618	10104552	2.74509	CG34104	935	+
FBgn0022764	Sin3A	2R	12577209	12577518	2.74509	CG8815	310	-
FBgn0051163	SKIP	3R	22172542	22172862	2.74509	CG31163	321	+
FBgn0003435	sm	2R	19619724	19620320	2.74509	CG9218	597	-
FBgn0014037	Su(Tpl)	3L	19904758	19905090	2.74509	CG32217	333	-
FBgn0267001	Ten-a	X	12277522	12277809	2.74509	CG42338	288	+
FBgn0267001	Ten-a	X	12299854	12300252	2.74509	CG42338	399	+
FBgn0263392	Tet	3L	2822607	2823027	2.74509	CG43444	421	-
FBgn0283657	Tlk	X	3789416	3789809	2.74509	CG34412	394	+
FBgn0038491	CG5292	3R	17154737	17155304	2.74266	CG5292	568	+
FBgn0038492	Mur89F	3R	17154737	17155304	2.74266	CG4090	568	-
FBgn0263780	CG17684	2R	2233317	2233626	2.74143	CG17684	310	-
FBgn0003218	rdgB	X	13774288	13774574	2.74143	CG11111	287	+
FBgn0030365	Tango4	X	12023310	12023612	2.74123	CG1796	303	+
FBgn0030366	Usp7	X	12023310	12023612	2.74123	CG1490	303	-
FBgn0261444	CG3638	X	1217485	1217835	2.73926	CG3638	351	-
FBgn0259246	brp	2R	9519287	9519833	2.73862	CG42344	547	+
FBgn0029864	CG15894	X	6321295	6321732	2.73673	CG15894	438	+
FBgn0261552	ps	3R	9444363	9444785	2.73511	CG42670	423	+
FBgn0011259	Sema1a	2L	8563066	8563396	2.7309	CG18405	331	+
FBgn0263395	hppy	2R	19210343	19210642	2.72867	CG7097	300	+
FBgn0010263	Rbp9	2L	2966463	2966949	2.72804	CG3151	487	+
FBgn0003380	Sh	X	17943643	17944401	2.72573	CG12348	759	-
FBgn0011481	Ssdp	3R	18192979	18193281	2.72552	CG7187	303	-
FBgn0283451	br	X	1642765	1643105	2.72413	CG11491	341	+
FBgn0025390	Mur2B	X	1642765	1643105	2.72413	CG14796	341	-
FBgn0259170	alpha-Man-Ia	X	10275269	10275606	2.72058	CG42275	338	-
FBgn0011206	bol	3L	9102832	9103289	2.72058	CG4760	458	-
FBgn0262475	bru2	2L	12375739	12376015	2.72058	CG43065	277	+
FBgn0029922	CG14431	X	6920869	6921270	2.72058	CG14431	402	+
FBgn0030167	CG15252	X	9977299	9977643	2.72058	CG15252	345	-
FBgn0029746	CG15465	X	5133130	5133397	2.72058	CG15465	268	+
FBgn0029746	CG15465	X	5160216	5160543	2.72058	CG15465	328	+
FBgn0051176	CG31176	3R	21679156	21679395	2.72058	CG31176	240	-
FBgn0040343	CG3713	X	846463	846802	2.72058	CG3713	340	-
FBgn0058178	CG40178	3L	25892063	25892331	2.72058	CG40178	269	-
FBgn0058178	CG40178	3L	26004740	26005025	2.72058	CG40178	286	-
FBgn0259224	CG42324	3L	3510187	3510600	2.72058	CG42324	414	+
FBgn0263354	CG42784	2L	13488024	13488347	2.72058	CG42784	324	+
FBgn0263216	CG43386	X	9977299	9977643	2.72058	CG43386	345	-
FBgn0263706	CG43658	X	17473235	17473607	2.72058	CG43658	373	-
FBgn0263706	CG43658	X	17485713	17485965	2.72058	CG43658	253	-
FBgn0264449	CG43867	X	846463	846802	2.72058	CG43867	340	-
FBgn0267428	CG45781	2R	415277	415782	2.72058	CG45781	506	+
FBgn0284224	CG46308	2L	13488024	13488347	2.72058	CG46308	324	+
FBgn0019828	dj	3R	7059728	7060220	2.72058	CG1980	493	+
FBgn0037463	djl	3R	7059728	7060220	2.72058	CG1984	493	+
FBgn0040726	dpr1	2R	20724509	20724807	2.72058	CG13439	299	+
FBgn0264006	dysc	3L	13876537	13876796	2.72058	CG43749	260	-
FBgn0000547	ed	2L	4053044	4053430	2.72058	CG12676	387	+
FBgn0001254	ImpE2	3L	3510187	3510600	2.72058	CG1934	414	-
FBgn0005536	Mbs	3L	16077930	16078419	2.72058	CG32156	490	+
FBgn0267431	Myo81F	3R	2330815	2331124	2.72058	CG45784	310	+
FBgn0051216	Naam	3R	19684318	19684606	2.72058	CG31216	289	+
FBgn0041585	olf186-F	2R	17846809	17847188	2.72058	CG11430	380	+
FBgn0015522	olf186-M	2R	17846809	17847188	2.72058	CG14489	380	+
FBgn0285944	para	X	16459255	16459637	2.72058	CG9907	383	-
FBgn0285944	para	X	16477216	16477614	2.72058	CG9907	399	-
FBgn0004370	Ptp10D	X	11635238	11635716	2.72058	CG1817	479	+
FBgn0266098	rg	X	5133130	5133397	2.72058	CG44835	268	+
FBgn0266098	rg	X	5160216	5160543	2.72058	CG44835	328	+
FBgn0031118	RhoGAP19D	X	20500873	20501228	2.72058	CG1412	356	-
FBgn0036518	RhoGAP71E	3L	15599444	15599697	2.72058	CG32149	254	+
FBgn0029745	Rpn13R	X	5133130	5133397	2.72058	CG6789	268	+
FBgn0261873	sdt	X	8186761	8187510	2.72058	CG32717	750	+
FBgn0011260	Sema2a	2R	16506655	16506936	2.72058	CG4700	282	+
FBgn0003380	Sh	X	17938434	17939357	2.72058	CG12348	924	-
FBgn0052423	shep	3L	5210536	5210882	2.72058	CG32423	347	-
FBgn0003396	shn	2R	11203259	11203672	2.72058	CG7734	414	+
FBgn0263873	sick	2L	19818749	19819014	2.72058	CG43720	266	+
FBgn0003429	slo	3R	24703656	24703927	2.72058	CG10693	272	+
FBgn0261698	SLO2	2R	10415335	10415709	2.72058	CG42732	375	-
FBgn0085450	Snoo	2L	7932627	7933034	2.72058	CG34421	408	-
FBgn0263396	sqd	3R	13640835	13641405	2.72058	CG16901	571	-
FBgn0262733	Src64B	3L	4624242	4624694	2.72058	CG7524	453	-
FBgn0038826	Syp	3R	20798822	20799227	2.72058	CG17838	406	+
FBgn0267001	Ten-a	X	12279347	12279653	2.72058	CG42338	307	+
FBgn0011837	Tis11	X	12670670	12671042	2.72058	CG4070	373	+
FBgn0015600	toc	2L	3116528	3116858	2.72058	CG9660	331	-
FBgn0045842	yuri	2L	15261462	15261708	2.72058	CG31732	247	-
FBgn0261788	Ank2	3L	7706782	7707061	2.72012	CG42734	280	-
FBgn0052373	CG32373	3L	7706782	7707061	2.72012	CG32373	280	+
FBgn0259108	futsch	X	1450282	1450625	2.71834	CG34387	344	+
FBgn0037414	Osi7	3R	6250356	6251130	2.71808	CG1153	775	+
FBgn0023215	Mnt	X	3685421	3685765	2.71552	CG13316	345	+
FBgn0020309	crol	2L	11804424	11804805	2.71299	CG14938	382	-
FBgn0263102	psq	2R	10568466	10569080	2.71266	CG2368	615	+
FBgn0267430	Pzl	3R	2710556	2710943	2.71129	CG45783	388	-
FBgn0052062	Rbfox1	3L	10581373	10581788	2.71129	CG32062	416	+
FBgn0285879	disco-r	X	16133011	16133350	2.70992	CG32577	340	-
FBgn0040752	Prosap	2R	14107252	14108190	2.70808	CG30483	939	-
FBgn0028999	nerfin-1	3L	911106	911388	2.70687	CG13906	283	+
FBgn0051163	SKIP	3R	22277250	22277594	2.70593	CG31163	345	+
FBgn0267912	CanA-14F	X	16565719	16566078	2.70565	CG9819	360	-
FBgn0032151	nAChRalpha6	2L	9882157	9882559	2.70511	CG4128	403	-
FBgn0029761	SK	X	5340365	5340691	2.7031	CG10706	327	+
FBgn0285917	sbb	2R	18309371	18309712	2.70288	CG5580	342	-
FBgn0034072	Dg	2R	16086894	16087210	2.70268	CG18250	317	-
FBgn0003380	Sh	X	17995017	17995483	2.70102	CG12348	467	-
FBgn0285963	sda	3R	26935622	26936012	2.70064	CG46339	391	+
FBgn0042693	wrd	3R	18169238	18169550	2.70056	CG7913	313	+
FBgn0046296	CG11534	3L	12133941	12134469	2.69795	CG11534	529	+
FBgn0036254	CG5645	3L	12133941	12134469	2.69795	CG5645	529	-
FBgn0266411	sima	3R	30076376	30076718	2.69703	CG45051	343	+
FBgn0003435	sm	2R	19538164	19538502	2.69703	CG9218	339	-
FBgn0000014	abd-A	3R	16806956	16807194	2.69607	CG10325	239	-
FBgn0014133	bif	X	11692837	11693332	2.69607	CG1822	496	+
FBgn0031955	CG14535	2L	7846522	7846817	2.69607	CG14535	296	-
FBgn0029941	CG1677	X	7288837	7289165	2.69607	CG1677	329	-
FBgn0039972	CG17018	2L	22310683	22311013	2.69607	CG17018	331	+
FBgn0033421	CG1888	2R	9548130	9548463	2.69607	CG1888	334	-
FBgn0029942	CG2059	X	7288837	7289165	2.69607	CG2059	329	+
FBgn0052816	CG32816	X	319309	319578	2.69607	CG32816	270	-
FBgn0085412	CG34383	3R	13730148	13730389	2.69607	CG34383	242	+
FBgn0085478	CG34449	X	9336337	9336646	2.69607	CG34449	310	-
FBgn0024989	CG3777	X	319309	319578	2.69607	CG3777	270	+
FBgn0259224	CG42324	3L	3477765	3478333	2.69607	CG42324	569	+
FBgn0034665	CG4372	2R	21837219	21837483	2.69607	CG4372	265	-
FBgn0264090	CG43759	X	18949384	18949740	2.69607	CG43759	357	+
FBgn0034664	CG4377	2R	21837219	21837483	2.69607	CG4377	265	-
FBgn0265595	CG44422	X	11291752	11292157	2.69607	CG44422	406	-
FBgn0267964	CG46244	2L	19613343	19613591	2.69607	CG46244	249	+
FBgn0038917	CG6678	3R	21892476	21892889	2.69607	CG6678	414	+
FBgn0038917	CG6678	3R	21894651	21895039	2.69607	CG6678	389	+
FBgn0250907	Cht10	2L	23023530	23024009	2.69607	CG18140	480	-
FBgn0004198	ct	X	7620991	7621439	2.69607	CG11387	449	+
FBgn0011760	ctp	X	4700908	4701379	2.69607	CG6998	472	+
FBgn0013799	Deaf1	3L	19829316	19829775	2.69607	CG8567	460	+
FBgn0000479	dnc	X	3310347	3310629	2.69607	CG32498	283	+
FBgn0015872	Drip	2R	11417322	11417586	2.69607	CG9023	265	-
FBgn0260003	Dys	3R	19498510	19498830	2.69607	CG34157	321	+
FBgn0000547	ed	2L	4049985	4050373	2.69607	CG12676	389	+
FBgn0000635	Fas2	X	4163672	4164144	2.69607	CG3665	473	-
FBgn0263395	hppy	2R	19181384	19181703	2.69607	CG7097	320	+
FBgn0086677	jeb	2R	12089826	12090149	2.69607	CG30040	324	-
FBgn0031016	kek5	X	19423341	19423851	2.69607	CG12199	511	+
FBgn0028369	kirre	X	2778726	2778994	2.69607	CG3653	269	+
FBgn0028325	l(1)G0334	X	4700908	4701379	2.69607	CG7010	472	+
FBgn0000464	Lar	2L	19613343	19613591	2.69607	CG10443	249	+
FBgn0026411	Lim1	X	8789826	8790888	2.69607	CG11354	1063	-
FBgn0026206	mei-P26	X	9184953	9185246	2.69607	CG12218	294	+
FBgn0259110	mmd	X	15972728	15973103	2.69607	CG42252	376	-
FBgn0267431	Myo81F	3R	626115	626775	2.69607	CG45784	661	+
FBgn0267431	Myo81F	3R	1461879	1462138	2.69607	CG45784	260	+
FBgn0011817	nmo	3L	8035098	8035396	2.69607	CG7892	299	+
FBgn0004646	ogre	X	6981089	6981340	2.69607	CG3039	252	-
FBgn0259171	Pde9	X	12838554	12838965	2.69607	CG42276	412	-
FBgn0003091	Pkc53E	2R	16929713	16930018	2.69607	CG6622	306	+
FBgn0267824	PRAS40	2R	14489804	14490054	2.69607	CG46146	251	+
FBgn0004595	pros	3R	11400150	11400460	2.69607	CG17228	311	+
FBgn0267487	Ptp61F	3L	1468771	1469040	2.69607	CG9181	270	-
FBgn0028341	Ptpmeg2	X	9628506	9628768	2.69607	CG32697	263	-
FBgn0003165	pum	3R	9228284	9228588	2.69607	CG9755	305	-
FBgn0262614	pyd	3R	8911549	8912234	2.69607	CG43140	686	-
FBgn0267430	Pzl	3R	2741447	2741705	2.69607	CG45783	259	-
FBgn0086913	Rab26	3L	21330665	21331307	2.69607	CG34410	643	+
FBgn0052062	Rbfox1	3L	10588483	10588759	2.69607	CG32062	277	+
FBgn0004244	Rdl	3L	9149192	9149711	2.69607	CG10537	520	-
FBgn0004635	rho	3L	1468771	1469040	2.69607	CG1004	270	+
FBgn0285917	sbb	2R	18339948	18340325	2.69607	CG5580	378	-
FBgn0085387	shakB	X	20837673	20837960	2.69607	CG34358	288	-
FBgn0052423	shep	3L	5166790	5167231	2.69607	CG32423	442	-
FBgn0029761	SK	X	5401040	5401336	2.69607	CG10706	297	+
FBgn0003447	sn	X	7978897	7979245	2.69607	CG32858	349	+
FBgn0085450	Snoo	2L	7927392	7927772	2.69607	CG34421	381	-
FBgn0028400	Syt4	3R	7270064	7270341	2.69607	CG10047	278	+
FBgn0026160	tna	3L	10857224	10857531	2.69607	CG7958	308	+
FBgn0030412	Tomosyn	X	12650704	12651043	2.69607	CG17762	340	+
FBgn0265974	ttv	2R	14534289	14534590	2.69607	CG10117	302	+
FBgn0003944	Ubx	3R	16684074	16684324	2.69607	CG10388	251	-
FBgn0025549	unc-119	X	7288837	7289165	2.69607	CG1659	329	-
FBgn0052677	X11Lbeta	X	10640153	10640488	2.69607	CG32677	336	+
FBgn0030391	Rab40	X	12460062	12460283	2.69489	CG1900	222	-
FBgn0085450	Snoo	2L	7936649	7936952	2.69489	CG34421	304	-
FBgn0027335	Rip11	X	18636556	18637125	2.69345	CG6606	570	-
FBgn0264495	gpp	3R	6416599	6416866	2.69097	CG42803	268	+
FBgn0000588	esc	2L	11829886	11830270	2.69088	CG14941	385	-
FBgn0264815	Pde1c	2L	11829886	11830270	2.69088	CG44007	385	-
FBgn0030328	Amun	X	11710992	11711321	2.69028	CG2446	330	-
FBgn0267964	CG46244	2L	19711457	19711803	2.6834	CG46244	347	+
FBgn0000464	Lar	2L	19711457	19711803	2.6834	CG10443	347	+
FBgn0261260	mgl	X	9473707	9473963	2.6834	CG42611	257	-
FBgn0026577	CG8677	2L	21223974	21224244	2.68189	CG8677	271	+
FBgn0265597	rad	X	12992222	12992521	2.68144	CG44424	300	+
FBgn0267791	HnRNP-K	2R	20600110	20600475	2.68039	CG13425	366	+
FBgn0031016	kek5	X	19460488	19460765	2.68019	CG12199	278	+
FBgn0261801	CG42747	3L	6406548	6406914	2.67668	CG42747	367	+
FBgn0267431	Myo81F	3R	1906006	1906571	2.67586	CG45784	566	+
FBgn0003002	opa	3R	4867752	4868021	2.67577	CG1133	270	+
FBgn0013759	CASK	3R	21805951	21806237	2.673	CG6703	287	-
FBgn0262475	bru2	2L	12362815	12363083	2.67156	CG43065	269	+
FBgn0015609	CadN	2L	17647033	17647554	2.67156	CG7100	522	-
FBgn0013759	CASK	3R	21823590	21824063	2.67156	CG6703	474	-
FBgn0029666	CG10803	X	3489057	3489595	2.67156	CG10803	539	+
FBgn0031835	CG11319	2L	6601580	6601889	2.67156	CG11319	310	-
FBgn0039467	CG14253	3R	26980216	26980477	2.67156	CG14253	262	+
FBgn0263780	CG17684	2R	1904414	1904961	2.67156	CG17684	548	-
FBgn0051145	CG31145	3R	23658019	23658287	2.67156	CG31145	269	-
FBgn0051176	CG31176	3R	21675333	21675575	2.67156	CG31176	243	-
FBgn0083950	CG34114	3R	10990968	10991335	2.67156	CG34114	368	+
FBgn0085197	CG34168	2L	16135801	16136114	2.67156	CG34168	314	-
FBgn0029866	CG3842	X	6340372	6340614	2.67156	CG3842	243	+
FBgn0030418	CG4004	X	12743326	12743565	2.67156	CG4004	240	+
FBgn0260971	CG42594	X	4849680	4850103	2.67156	CG42594	424	+
FBgn0264911	CG44102	2R	4894841	4895074	2.67156	CG44102	234	-
FBgn0266801	CG45263	3R	8445697	8445968	2.67156	CG45263	272	-
FBgn0267428	CG45781	2R	414427	414835	2.67156	CG45781	409	+
FBgn0267964	CG46244	2L	19621994	19622246	2.67156	CG46244	253	+
FBgn0284229	CG46313	3R	26980216	26980477	2.67156	CG46313	262	+
FBgn0004396	CrebA	3L	15537055	15537375	2.67156	CG7450	321	+
FBgn0262636	dati	4	395004	395309	2.67156	CG2052	306	-
FBgn0020307	dve	2R	22250745	22251228	2.67156	CG5799	484	+
FBgn0086675	fne	X	12948299	12948873	2.67156	CG4396	575	+
FBgn0001078	ftz-f1	3L	18779980	18780304	2.67156	CG4059	325	-
FBgn0261703	gce	X	15306222	15306600	2.67156	CG42739	379	+
FBgn0264495	gpp	3R	6407364	6407856	2.67156	CG42803	493	+
FBgn0267791	HnRNP-K	2R	20587983	20588232	2.67156	CG13425	250	+
FBgn0000464	Lar	2L	19621994	19622246	2.67156	CG10443	253	+
FBgn0283521	lola	2R	10513820	10514139	2.67156	CG12052	320	-
FBgn0028582	lqf	3L	7528995	7529461	2.67156	CG8532	467	+
FBgn0268063	ltl	3L	7528995	7529461	2.67156	CG32372	467	+
FBgn0004177	mts	2L	7831872	7832386	2.67156	CG7109	515	+
FBgn0262656	Myc	X	3381273	3381530	2.67156	CG10798	258	+
FBgn0267431	Myo81F	3R	2186852	2187311	2.67156	CG45784	460	+
FBgn0267431	Myo81F	3R	2512112	2512378	2.67156	CG45784	267	+
FBgn0000036	nAChRalpha1	3R	24396662	24396928	2.67156	CG5610	267	-
FBgn0083975	Nlg4	3R	20242911	20243149	2.67156	CG34139	239	+
FBgn0034523	Nnf1a	2R	20587983	20588232	2.67156	CG13434	250	-
FBgn0262738	norpA	X	4341499	4341772	2.67156	CG3620	274	+
FBgn0037153	olf413	3L	22245297	22245682	2.67156	CG12673	386	+
FBgn0260934	par-1	2R	19476983	19477326	2.67156	CG8201	344	+
FBgn0259171	Pde9	X	12883334	12883709	2.67156	CG42276	376	-
FBgn0261873	sdt	X	8187588	8187872	2.67156	CG32717	285	+
FBgn0085387	shakB	X	20835547	20836063	2.67156	CG34358	517	-
FBgn0029761	SK	X	5403690	5404197	2.67156	CG10706	508	+
FBgn0265523	Smr	X	12725042	12725771	2.67156	CG4013	730	-
FBgn0265523	Smr	X	12743326	12743565	2.67156	CG4013	240	-
FBgn0011288	Snap25	3L	24171172	24171504	2.67156	CG40452	333	+
FBgn0052451	SPoCk	3L	22786689	22786937	2.67156	CG32451	249	+
FBgn0041092	tai	2L	9180643	9180962	2.67156	CG13109	320	+
FBgn0267001	Ten-a	X	12051178	12051438	2.67156	CG42338	261	+
FBgn0267001	Ten-a	X	12240890	12241134	2.67156	CG42338	245	+
FBgn0267001	Ten-a	X	12090385	12090671	2.67156	CG42338	287	+
FBgn0003963	ush	2L	510487	510831	2.67156	CG2762	345	+
FBgn0003975	vg	2R	12886427	12886812	2.67156	CG3830	386	+
FBgn0283471	wupA	X	18115974	18116280	2.67156	CG7178	307	-
FBgn0052677	X11Lbeta	X	10689995	10690349	2.67156	CG32677	355	+
FBgn0052677	X11Lbeta	X	10692891	10693210	2.67156	CG32677	320	+
FBgn0265264	CG17097	2L	10648080	10648420	2.66844	CG17097	341	+
FBgn0052161	CG32161	3L	16847234	16847507	2.66832	CG32161	274	+
FBgn0036668	Zcchc7	3L	16847234	16847507	2.66832	CG9715	274	+
FBgn0259241	CG42339	X	11017367	11017634	2.66807	CG42339	268	-
FBgn0011817	nmo	3L	8047644	8048063	2.66662	CG7892	420	+
FBgn0263111	cac	X	11935689	11935996	2.66608	CG43368	308	-
FBgn0016977	spen	2L	195711	196038	2.66522	CG18497	328	+
FBgn0038492	Mur89F	3R	17157171	17157602	2.66454	CG4090	432	-
FBgn0014133	bif	X	11686259	11686828	2.6628	CG1822	570	+
FBgn0263780	CG17684	2R	2156701	2157506	2.66279	CG17684	806	-
FBgn0033512	CG12902	2R	10353736	10354014	2.66231	CG12902	279	-
FBgn0262790	CG43171	2R	10353736	10354014	2.66231	CG43171	279	-
FBgn0262807	CG43178	2R	10353736	10354014	2.66231	CG43178	279	-
FBgn0262837	CG43201	2R	10353736	10354014	2.66231	CG43201	279	-
FBgn0263271	CG43397	2R	10353736	10354014	2.66231	CG43397	279	-
FBgn0283625	CG46298	2R	10353736	10354014	2.66231	CG46298	279	+
FBgn0261698	SLO2	2R	10353736	10354014	2.66231	CG42732	279	-
FBgn0259937	Nop60B	2R	24176967	24177225	2.66102	CG3333	259	+
FBgn0039089	beat-IV	3R	23569017	23569417	2.65878	CG10152	401	+
FBgn0039378	alpha4GT2	3R	25833610	25833982	2.65852	CG5878	373	+
FBgn0263197	Patronin	2R	17530174	17530467	2.65818	CG33130	294	-
FBgn0085280	CG34251	3L	17674613	17674908	2.65746	CG34251	296	+
FBgn0264561	Glg1	3L	21498410	21498795	2.65505	CG33214	386	-
FBgn0015239	Hr78	3L	21498410	21498795	2.65505	CG7199	386	-
FBgn0001624	dlg1	X	11406193	11406544	2.65466	CG1725	352	+
FBgn0053547	Rim	3R	17897132	17897520	2.65112	CG33547	389	-
FBgn0040752	Prosap	2R	14101379	14101682	2.64995	CG30483	304	-
FBgn0053653	Cadps	4	1229763	1230044	2.64705	CG33653	282	+
FBgn0030065	CG12075	X	8847288	8847665	2.64705	CG12075	378	+
FBgn0031703	CG12512	2L	5342262	5342555	2.64705	CG12512	294	-
FBgn0037016	CG13252	3L	20731714	20731968	2.64705	CG13252	255	+
FBgn0039200	CG13616	3R	24394038	24394353	2.64705	CG13616	316	+
FBgn0031602	CG15431	2L	4418266	4418477	2.64705	CG15431	212	-
FBgn0039977	CG17454	3L	23716429	23716696	2.64705	CG17454	268	+
FBgn0050026	CG30026	2R	11410068	11410342	2.64705	CG30026	275	-
FBgn0052698	CG32698	X	9820661	9820938	2.64705	CG32698	278	+
FBgn0267253	CG32700	X	9543582	9543868	2.64705	CG32700	287	-
FBgn0054054	CG34054	2R	11410068	11410342	2.64705	CG34054	275	-
FBgn0085399	CG34370	2R	22035830	22036086	2.64705	CG34370	257	-
FBgn0058178	CG40178	3L	25890423	25890877	2.64705	CG40178	455	-
FBgn0259735	CG42389	2L	16641796	16642074	2.64705	CG42389	279	+
FBgn0263996	CG43739	2L	20876684	20876993	2.64705	CG43739	310	-
FBgn0264090	CG43759	X	18930849	18931094	2.64705	CG43759	246	+
FBgn0284235	CG46319	2R	10125714	10126088	2.64705	CG46319	375	+
FBgn0038286	CG6966	3R	15090132	15090425	2.64705	CG6966	294	-
FBgn0034681	CG9308	2R	22035830	22036086	2.64705	CG9308	257	+
FBgn0004198	ct	X	7628712	7629476	2.64705	CG11387	765	+
FBgn0260635	Diap1	3L	16050135	16050397	2.64705	CG12284	263	-
FBgn0000479	dnc	X	3343572	3343833	2.64705	CG32498	262	+
FBgn0260995	dpr21	2R	3162775	3163037	2.64705	CG42596	263	+
FBgn0040823	dpr6	3L	10065155	10065430	2.64705	CG14162	276	+
FBgn0052666	Drak	X	11504657	11504908	2.64705	CG32666	252	+
FBgn0015872	Drip	2R	11410068	11410342	2.64705	CG9023	275	-
FBgn0027101	Dyrk3	4	1229763	1230044	2.64705	CG40478	282	-
FBgn0000568	Eip75B	3L	18010459	18010894	2.64705	CG8127	436	-
FBgn0000568	Eip75B	3L	18059654	18060217	2.64705	CG8127	564	-
FBgn0264490	Eip93F	3R	21975249	21975718	2.64705	CG18389	470	+
[truncated: 5,662 more rows]

## Sheet: List8
Fly_Base_ID	gene_symbol	chr	Peakstart-1000	peakend+1000	peak_start	Peak_end	fold change	ANNOTATION_SYMBOL	length
FBgn0040056	CG17698	3L	23735930	23738916	23736930	23737916	4.65415	CG17698	987
FBgn0267431	Myo81F	3R	1905087	1907561	1906087	1906561	4.12561	CG45784	475
FBgn0267430	Pzl	3R	3032215	3034874	3033215	3033874	3.35397	CG45783	660
FBgn0015773	NetA	X	14635655	14638289	14636655	14637289	3.29535	CG18657	635
FBgn0085391	trv	3R	28067721	28071061	28068721	28070061	3.24075	CG34362	1341
FBgn0037260	Mur82C	3R	4541038	4543498	4542038	4542498	3.2153	CG12586	461
FBgn0085386	CG34357	3R	4541038	4543498	4542038	4542498	3.2153	CG34357	461
FBgn0025390	Mur2B	X	1567634	1570091	1568634	1569091	3.1499	CG14796	458
FBgn0267033	mamo	X	13937179	13940769	13938179	13939769	3.14966	CG45477	1591
FBgn0267430	Pzl	3R	3168699	3171467	3169699	3170467	3.08588	CG45783	769
FBgn0058263	MFS17	2R	2557207	2559488	2558207	2558488	3.0682	CG40263	282
FBgn0265767	zyd	X	23019410	23022907	23020410	23021907	3.06189	CG2893	1498
FBgn0266084	Fhos	3L	8793958	8796748	8794958	8795748	3.05472	CG42610	791
FBgn0015519	nAChRalpha3	X	8293020	8296957	8294020	8295957	3.02761	CG2302	1938
FBgn0015773	NetA	X	14636342	14638943	14637342	14637943	2.96855	CG18657	602
FBgn0267431	Myo81F	3R	1908489	1910837	1909489	1909837	2.94421	CG45784	349
FBgn0029768	SPR	X	5482688	5485081	5483688	5484081	2.90698	CG16752	394
FBgn0085432	pan	4	80424	82801	81424	81801	2.76953	CG34403	378
FBgn0015239	Hr78	3L	21497425	21499805	21498425	21498805	2.76088	CG7199	381
FBgn0264561	Glg1	3L	21497425	21499805	21498425	21498805	2.76088	CG33214	381
FBgn0267001	Ten-a	X	12170839	12173590	12171839	12172590	2.75654	CG42338	752
FBgn0267001	Ten-a	X	12171889	12174375	12172889	12173375	2.71854	CG42338	487
FBgn0001104	Galphai	3L	6979024	6981306	6980024	6980306	2.71522	CG10060	283
FBgn0267033	mamo	X	13939329	13942212	13940329	13941212	2.71507	CG45477	884
FBgn0034083	lbk	2R	16149837	16152110	16150837	16151110	2.68894	CG8434	274
FBgn0051797	CG31797	2L	19259216	19261898	19260216	19260898	2.60661	CG31797	683
FBgn0020386	Pdk1	3L	130272	132513	131272	131513	2.5943	CG1210	242
FBgn0267001	Ten-a	X	12167204	12169611	12168204	12168611	2.57878	CG42338	408
FBgn0033196	CG1358	2R	7607634	7610132	7608634	7609132	2.56445	CG1358	499
FBgn0033196	CG1358	2R	7608313	7611226	7609313	7610226	2.56261	CG1358	914
FBgn0000633	CG17716	2R	13690635	13692963	13691635	13691963	2.54825	CG17716	329
FBgn0033865	CG6220	2R	13690635	13692963	13691635	13691963	2.54825	CG6220	329
FBgn0000547	ed	2L	4061876	4064216	4062876	4063216	2.54189	CG12676	341
FBgn0031273	CG2839	2L	625626	628029	626626	627029	2.52516	CG2839	404
FBgn0025390	Mur2B	X	1566854	1569380	1567854	1568380	2.52013	CG14796	527
FBgn0264562	Hr4	X	1975424	1977655	1976424	1976655	2.50258	CG43934	232
FBgn0264605	CG43954	3L	16689133	16691399	16690133	16690399	2.50258	CG43954	267
FBgn0063485	Lasp	3L	16689133	16691399	16690133	16690399	2.50258	CG3849	267
FBgn0014184	Oda	2R	12171949	12174183	12172949	12173183	2.498	CG16747	235
FBgn0027339	jim	3L	22831860	22834363	22832860	22833363	2.498	CG11352	504
FBgn0264270	Sxl	X	7096013	7098229	7097013	7097229	2.498	CG43770	217
FBgn0000042	Act5C	X	5898078	5902005	5899078	5901005	2.47658	CG4027	1928
FBgn0085432	pan	4	76297	79698	77297	78698	2.47496	CG34403	1402
FBgn0259243	Pka-R1	3L	20821293	20825179	20822293	20824179	2.47343	CG42341	1887
FBgn0037801	CG3999	3R	10254546	10257447	10255546	10256447	2.47029	CG3999	902
FBgn0037802	Sirt6	3R	10254546	10257447	10255546	10256447	2.47029	CG6284	902
FBgn0261871	dpr2	2L	10946843	10949174	10947843	10948174	2.4579	CG33507	332
FBgn0053300	Muc30E	2L	9899029	9901362	9900029	9900362	2.44464	CG33300	334
FBgn0085432	pan	4	75548	77883	76548	76883	2.44313	CG34403	336
FBgn0267001	Ten-a	X	12168015	12170874	12169015	12169874	2.44287	CG42338	860
FBgn0085432	pan	4	79296	81905	80296	80905	2.37006	CG34403	610
FBgn0030400	CG11138	X	12570854	12573196	12571854	12572196	2.36224	CG11138	343
FBgn0085391	trv	3R	28072628	28074863	28073628	28073863	2.35506	CG34362	236
FBgn0263005	CG43313	X	13099571	13101862	13100571	13100862	2.32756	CG43313	292
FBgn0260794	ctrip	3R	4801034	4803351	4802034	4802351	2.32583	CG42574	318
FBgn0035542	DOR	3L	4412963	4415255	4413963	4414255	2.28959	CG11347	293
FBgn0003149	Prm	3L	8734501	8737586	8735501	8736586	2.2738	CG5939	1086
FBgn0029768	SPR	X	5483224	5485805	5484224	5484805	2.27201	CG16752	582
FBgn0266084	Fhos	3L	8791094	8794404	8792094	8793404	2.26139	CG42610	1311
FBgn0010504	kermit	2R	8149716	8151927	8150716	8150927	2.25363	CG11546	212
FBgn0263593	Lpin	2R	8149716	8151927	8150716	8150927	2.25363	CG8709	212
FBgn0267431	Myo81F	3R	620939	623236	621939	622236	2.25363	CG45784	298
FBgn0003459	stwl	3L	14404921	14407669	14405921	14406669	2.23672	CG3836	749
FBgn0004507	GlyP	2L	2129650	2131867	2130650	2130867	2.23426	CG7254	218
FBgn0267861	Maf1	2R	1514846	1517568	1515846	1516568	2.21593	CG40196	723
FBgn0266084	Fhos	3L	8790387	8792671	8791387	8791671	2.20891	CG42610	285
FBgn0011288	Snap25	3L	24169257	24171516	24170257	24170516	2.19933	CG40452	260
FBgn0010825	Gug	3L	8455416	8457700	8456416	8456700	2.18499	CG6964	285
FBgn0003149	Prm	3L	8735676	8739341	8736676	8738341	2.18381	CG5939	1666
FBgn0263850	CG43711	2R	20779344	20781767	20780344	20780767	2.18155	CG43711	424
FBgn0058470	CG40470	3L	23943705	23946115	23944705	23945115	2.17218	CG40470	411
FBgn0261560	Thor	2L	3477037	3479523	3478037	3478523	2.16718	CG8846	487
FBgn0003459	stwl	3L	14403620	14406743	14404620	14405743	2.16066	CG3836	1124
FBgn0031016	kek5	X	19356025	19358276	19357025	19357276	2.15739	CG12199	252
FBgn0037802	Sirt6	3R	10258532	10260929	10259532	10259929	2.15177	CG6284	398
FBgn0053804	His1:CG33804	2L	21425770	21429640	21426770	21428640	2.13167	CG33804	1871
FBgn0053908	His2B:CG33908	2L	21425770	21429640	21426770	21428640	2.13167	CG33908	1871
FBgn0262124	uex	2R	3907623	3909869	3908623	3908869	2.11787	CG42595	247
FBgn0263490	mld	3R	24595351	24597647	24596351	24596647	2.11787	CG34100	297
FBgn0267431	Myo81F	3R	1588192	1590436	1589192	1589436	2.104	CG45784	245
FBgn0011817	nmo	3L	8022771	8025087	8023771	8024087	2.10379	CG7892	317
FBgn0266084	Fhos	3L	8794803	8797495	8795803	8796495	2.0938	CG42610	693
FBgn0053300	Muc30E	2L	9899662	9902378	9900662	9901378	2.09373	CG33300	717
FBgn0003435	sm	2R	19567402	19569674	19568402	19568674	2.09072	CG9218	273
FBgn0030940	CG15040	X	18605788	18608611	18606788	18607611	2.07548	CG15040	824
FBgn0037548	CG7900	3R	8094730	8097024	8095730	8096024	2.06762	CG7900	295
FBgn0033196	CG1358	2R	7610667	7613577	7611667	7612577	2.05389	CG1358	911
FBgn0010768	sqz	3R	19163118	19165432	19164118	19164432	2.05326	CG5557	315
FBgn0053857	His3:CG33857	2L	21524058	21526585	21525058	21525585	2.0521	CG33857	528
FBgn0053858	His1:CG33858	2L	21524058	21526585	21525058	21525585	2.0521	CG33858	528
FBgn0053873	His4:CG33873	2L	21524058	21526585	21525058	21525585	2.0521	CG33873	528
FBgn0037218	aux	3R	4209749	4211953	4210749	4210953	2.05184	CG1107	205
FBgn0037217	CG14636	3R	4209749	4211953	4210749	4210953	2.05184	CG14636	205
FBgn0085432	pan	4	77801	80606	78801	79606	2.05179	CG34403	806
FBgn0015773	NetA	X	14638677	14642003	14639677	14641003	2.04727	CG18657	1327
FBgn0259243	Pka-R1	3L	20823433	20825740	20824433	20824740	2.04622	CG42341	308
FBgn0263780	CG17684	2R	1937724	1940334	1938724	1939334	2.03818	CG17684	611
FBgn0058470	CG40470	3L	23847902	23850655	23848902	23849655	2.03791	CG40470	754
FBgn0028397	Tob	X	16090288	16092487	16091288	16091487	2.03642	CG9214	200
FBgn0053843	His1:CG33843	2L	21500710	21503651	21501710	21502651	2.02782	CG33843	942
FBgn0053844	His2A:CG33844	2L	21500710	21503651	21501710	21502651	2.02782	CG33844	942
FBgn0053882	His2B:CG33882	2L	21500710	21503651	21501710	21502651	2.02782	CG33882	942
FBgn0035797	CG14837	3L	7559562	7561892	7560562	7560892	2.02545	CG14837	331
FBgn0058178	CG40178	3L	25902188	25904487	25903188	25903487	2.0212	CG40178	300
FBgn0067783	DPCoAC	3R	20555569	20557786	20556569	20556786	2.00926	CG4241	218
FBgn0264490	Eip93F	3R	22006384	22008597	22007384	22007597	2.00926	CG18389	214
FBgn0023407	B4	2L	13523445	13525888	13524445	13524888	2.00832	CG9239	444
FBgn0029768	SPR	X	5480198	5483086	5481198	5482086	2.00208	CG16752	889
FBgn0058470	CG40470	3L	23945161	23947742	23946161	23946742	2.00206	CG40470	582
FBgn0031688	Cyp28d2	2L	5208343	5210711	5209343	5209711	1.99848	CG6081	369
FBgn0031689	Cyp28d1	2L	5208343	5210711	5209343	5209711	1.99848	CG10833	369
FBgn0261445	sgl	3L	6961698	6963988	6962698	6962988	1.99594	CG10072	291
FBgn0037802	Sirt6	3R	10256965	10259556	10257965	10258556	1.98553	CG6284	592
FBgn0028369	kirre	X	3076070	3078469	3077070	3077469	1.98211	CG3653	400
FBgn0051618	His2A:CG31618	2L	21424138	21426788	21425138	21425788	1.97836	CG31618	651
FBgn0051613	His3:CG31613	2L	21424138	21426788	21425138	21425788	1.97836	CG31613	651
FBgn0051611	His4:CG31611	2L	21424138	21426788	21425138	21425788	1.97836	CG31611	651
FBgn0085382	CG34353	3R	27864164	27866646	27865164	27865646	1.97606	CG34353	483
FBgn0053813	His1:CG33813	2L	21450022	21453018	21451022	21452018	1.97493	CG33813	997
FBgn0053814	His2A:CG33814	2L	21450022	21453018	21451022	21452018	1.97493	CG33814	997
FBgn0053902	His2B:CG33902	2L	21450022	21453018	21451022	21452018	1.97493	CG33902	997
FBgn0037802	Sirt6	3R	10259182	10261562	10260182	10260562	1.96855	CG6284	381
FBgn0053846	His1:CG33846	2L	21505749	21508698	21506749	21507698	1.96601	CG33846	950
FBgn0053847	His2A:CG33847	2L	21505749	21508698	21506749	21507698	1.96601	CG33847	950
FBgn0053880	His2B:CG33880	2L	21505749	21508698	21506749	21507698	1.96601	CG33880	950
FBgn0028369	kirre	X	3070494	3072726	3071494	3071726	1.96247	CG3653	233
FBgn0261549	rdgA	X	8927689	8930455	8928689	8929455	1.95326	CG42667	767
FBgn0266084	Fhos	3L	8792553	8795032	8793553	8794032	1.94794	CG42610	480
FBgn0011509	SrpRbeta	3L	8716727	8719450	8717727	8718450	1.93612	CG33162	724
FBgn0267429	CG45782	3L	25573531	25575738	25574531	25574738	1.93565	CG45782	208
FBgn0053855	His1:CG33855	2L	21520674	21523487	21521674	21522487	1.93522	CG33855	814
FBgn0053874	His2B:CG33874	2L	21520674	21523487	21521674	21522487	1.93522	CG33874	814
FBgn0053813	His1:CG33813	2L	21449327	21451537	21450327	21450537	1.9331	CG33813	211
FBgn0029768	SPR	X	5481315	5483706	5482315	5482706	1.93219	CG16752	392
FBgn0053864	His1:CG33864	2L	21535333	21538429	21536333	21537429	1.9315	CG33864	1097
FBgn0053865	His2A:CG33865	2L	21535333	21538429	21536333	21537429	1.9315	CG33865	1097
FBgn0053868	His2B:CG33868	2L	21535333	21538429	21536333	21537429	1.9315	CG33868	1097
FBgn0085405	CG34376	3R	22451899	22454160	22452899	22453160	1.93092	CG34376	262
FBgn0028369	kirre	X	3070033	3072263	3071033	3071263	1.93085	CG3653	231
FBgn0031195	CG17600	X	22521686	22524979	22522686	22523979	1.93058	CG17600	1294
FBgn0267430	Pzl	3R	3088482	3090691	3089482	3089691	1.92781	CG45783	210
FBgn0030479	Rbp1-like	X	13380559	13382805	13381559	13381805	1.92781	CG1987	247
FBgn0263995	cpo	3R	17925473	17927750	17926473	17926750	1.92646	CG43738	278
FBgn0040752	Prosap	2R	14101582	14103792	14102582	14102792	1.92598	CG30483	211
FBgn0250867	CG42238	2L	21019472	21022114	21020472	21021114	1.92508	CG42238	643
FBgn0033196	CG1358	2R	7609815	7612595	7610815	7611595	1.92507	CG1358	781
FBgn0052451	SPoCk	3L	22761782	22764121	22762782	22763121	1.92215	CG32451	340
FBgn0053858	His1:CG33858	2L	21527377	21529839	21528377	21528839	1.91877	CG33858	463
FBgn0053859	His2A:CG33859	2L	21527377	21529839	21528377	21528839	1.91877	CG33859	463
FBgn0053860	His3:CG33860	2L	21527377	21529839	21528377	21528839	1.91877	CG33860	463
FBgn0053871	His4:CG33871	2L	21527377	21529839	21528377	21528839	1.91877	CG33871	463
FBgn0053872	His2B:CG33872	2L	21527377	21529839	21528377	21528839	1.91877	CG33872	463
FBgn0085405	CG34376	3R	22450740	22453646	22451740	22452646	1.91658	CG34376	907
FBgn0053828	His1:CG33828	2L	21475442	21478301	21476442	21477301	1.91626	CG33828	860
FBgn0053829	His2A:CG33829	2L	21475442	21478301	21476442	21477301	1.91626	CG33829	860
FBgn0053892	His2B:CG33892	2L	21475442	21478301	21476442	21477301	1.91626	CG33892	860
FBgn0011817	nmo	3L	7984443	7986704	7985443	7985704	1.91297	CG7892	262
FBgn0053859	His2A:CG33859	2L	21528164	21530643	21529164	21529643	1.91283	CG33859	480
FBgn0053860	His3:CG33860	2L	21528164	21530643	21529164	21529643	1.91283	CG33860	480
FBgn0053871	His4:CG33871	2L	21528164	21530643	21529164	21529643	1.91283	CG33871	480
FBgn0053872	His2B:CG33872	2L	21528164	21530643	21529164	21529643	1.91283	CG33872	480
FBgn0015773	NetA	X	14637841	14640140	14638841	14639140	1.90895	CG18657	300
FBgn0004370	Ptp10D	X	11646059	11648291	11647059	11647291	1.90846	CG1817	233
FBgn0058470	CG40470	3L	23944864	23947079	23945864	23946079	1.90065	CG40470	216
FBgn0004370	Ptp10D	X	11646853	11649207	11647853	11648207	1.90065	CG1817	355
FBgn0003459	stwl	3L	14402878	14405442	14403878	14404442	1.89822	CG3836	565
FBgn0053834	His1:CG33834	2L	21487289	21489829	21488289	21488829	1.89747	CG33834	541
FBgn0053835	His2A:CG33835	2L	21487289	21489829	21488289	21488829	1.89747	CG33835	541
FBgn0053887	His4:CG33887	2L	21487289	21489829	21488289	21488829	1.89747	CG33887	541
FBgn0053888	His2B:CG33888	2L	21487289	21489829	21488289	21488829	1.89747	CG33888	541
FBgn0267430	Pzl	3R	2777383	2779719	2778383	2778719	1.89384	CG45783	337
FBgn0027657	glob1	3R	15903261	15905461	15904261	15904461	1.89262	CG9734	201
FBgn0261549	rdgA	X	8926977	8929362	8927977	8928362	1.88912	CG42667	386
FBgn0267430	Pzl	3R	2778914	2781119	2779914	2780119	1.88676	CG45783	206
FBgn0267431	Myo81F	3R	1379089	1381512	1380089	1380512	1.88676	CG45784	424
FBgn0053223	CG33223	X	8464288	8466514	8465288	8465514	1.88611	CG33223	227
FBgn0014032	Sptr	X	8464288	8466514	8465288	8465514	1.88611	CG12117	227
FBgn0250906	Pgk	2L	2752189	2754403	2753189	2753403	1.88276	CG3127	215
FBgn0031453	Bacc	2L	2752189	2754403	2753189	2753403	1.88276	CG9894	215
FBgn0028369	kirre	X	3077480	3079679	3078480	3078679	1.8735	CG3653	200
FBgn0051617	His1:CG31617	2L	21420838	21423902	21421838	21422902	1.87319	CG31617	1065
FBgn0051618	His2A:CG31618	2L	21420838	21423902	21421838	21422902	1.87319	CG31618	1065
FBgn0061209	His2B:CG17949	2L	21420838	21423902	21421838	21422902	1.87319	CG17949	1065
FBgn0039429	CG14238	3R	26460378	26462593	26461378	26461593	1.85734	CG14238	216
FBgn0039430	CG5455	3R	26460378	26462593	26461378	26461593	1.85734	CG5455	216
FBgn0053834	His1:CG33834	2L	21485822	21488433	21486822	21487433	1.85539	CG33834	612
FBgn0053835	His2A:CG33835	2L	21485822	21488433	21486822	21487433	1.85539	CG33835	612
FBgn0053888	His2B:CG33888	2L	21485822	21488433	21486822	21487433	1.85539	CG33888	612
FBgn0015773	NetA	X	14640515	14642863	14641515	14641863	1.85465	CG18657	349
FBgn0004861	ph-p	X	2131415	2134217	2132415	2133217	1.85432	CG18412	803
FBgn0260987	vtd	3L	27137123	27140167	27138123	27139167	1.85272	CG17436	1045
FBgn0250867	CG42238	2L	21020166	21022874	21021166	21021874	1.85252	CG42238	709
FBgn0267430	Pzl	3R	3121651	3123902	3122651	3122902	1.84635	CG45783	252
FBgn0053849	His1:CG33849	2L	21510735	21513745	21511735	21512745	1.84534	CG33849	1011
FBgn0053850	His2A:CG33850	2L	21510735	21513745	21511735	21512745	1.84534	CG33850	1011
FBgn0053878	His2B:CG33878	2L	21510735	21513745	21511735	21512745	1.84534	CG33878	1011
FBgn0053828	His1:CG33828	2L	21476868	21479763	21477868	21478763	1.84309	CG33828	896
FBgn0053829	His2A:CG33829	2L	21476868	21479763	21477868	21478763	1.84309	CG33829	896
FBgn0053830	His3:CG33830	2L	21476868	21479763	21477868	21478763	1.84309	CG33830	896
FBgn0053891	His4:CG33891	2L	21476868	21479763	21477868	21478763	1.84309	CG33891	896
FBgn0053892	His2B:CG33892	2L	21476868	21479763	21477868	21478763	1.84309	CG33892	896
FBgn0266411	sima	3R	30084912	30087120	30085912	30086120	1.83644	CG45051	209
FBgn0053832	His2A:CG33832	2L	21483033	21486356	21484033	21485356	1.83452	CG33832	1324
FBgn0053833	His3:CG33833	2L	21483033	21486356	21484033	21485356	1.83452	CG33833	1324
FBgn0053889	His4:CG33889	2L	21483033	21486356	21484033	21485356	1.83452	CG33889	1324
FBgn0053890	His2B:CG33890	2L	21483033	21486356	21484033	21485356	1.83452	CG33890	1324
FBgn0027657	glob1	3R	15901416	15903800	15902416	15902800	1.82658	CG9734	385
FBgn0053810	His1:CG33810	2L	21436093	21438983	21437093	21437983	1.82624	CG33810	891
FBgn0053904	His2B:CG33904	2L	21436093	21438983	21437093	21437983	1.82624	CG33904	891
FBgn0053814	His2A:CG33814	2L	21452733	21455929	21453733	21454929	1.82605	CG33814	1197
FBgn0053815	His3:CG33815	2L	21452733	21455929	21453733	21454929	1.82605	CG33815	1197
FBgn0053901	His4:CG33901	2L	21452733	21455929	21453733	21454929	1.82605	CG33901	1197
FBgn0053902	His2B:CG33902	2L	21452733	21455929	21453733	21454929	1.82605	CG33902	1197
FBgn0053852	His1:CG33852	2L	21515806	21518733	21516806	21517733	1.82533	CG33852	928
FBgn0053853	His2A:CG33853	2L	21515806	21518733	21516806	21517733	1.82533	CG33853	928
FBgn0053876	His2B:CG33876	2L	21515806	21518733	21516806	21517733	1.82533	CG33876	928
FBgn0053866	His3:CG33866	2L	21541069	21543412	21542069	21542412	1.82126	CG33866	344
FBgn0053838	His2A:CG33838	2L	21493266	21495718	21494266	21494718	1.82009	CG33838	453
FBgn0053839	His3:CG33839	2L	21493266	21495718	21494266	21494718	1.82009	CG33839	453
FBgn0053885	His4:CG33885	2L	21493266	21495718	21494266	21494718	1.82009	CG33885	453
FBgn0053886	His2B:CG33886	2L	21493266	21495718	21494266	21494718	1.82009	CG33886	453
FBgn0011817	nmo	3L	7986431	7988634	7987431	7987634	1.8192	CG7892	204
FBgn0053831	His1:CG33831	2L	21481598	21484711	21482598	21483711	1.81059	CG33831	1114
FBgn0053832	His2A:CG33832	2L	21481598	21484711	21482598	21483711	1.81059	CG33832	1114
FBgn0053833	His3:CG33833	2L	21481598	21484711	21482598	21483711	1.81059	CG33833	1114
FBgn0053889	His4:CG33889	2L	21481598	21484711	21482598	21483711	1.81059	CG33889	1114
FBgn0053890	His2B:CG33890	2L	21481598	21484711	21482598	21483711	1.81059	CG33890	1114
FBgn0262582	cic	3R	20251802	20254003	20252802	20253003	1.80991	CG43122	202
FBgn0053813	His1:CG33813	2L	21451351	21454474	21452351	21453474	1.80654	CG33813	1124
FBgn0053814	His2A:CG33814	2L	21451351	21454474	21452351	21453474	1.80654	CG33814	1124
FBgn0053815	His3:CG33815	2L	21451351	21454474	21452351	21453474	1.80654	CG33815	1124
FBgn0053817	His2A:CG33817	2L	21457708	21460972	21458708	21459972	1.80654	CG33817	1265
FBgn0053818	His3:CG33818	2L	21457708	21460972	21458708	21459972	1.80654	CG33818	1265
FBgn0053899	His4:CG33899	2L	21457708	21460972	21458708	21459972	1.80654	CG33899	1265
FBgn0053900	His2B:CG33900	2L	21457708	21460972	21458708	21459972	1.80654	CG33900	1265
FBgn0053901	His4:CG33901	2L	21451351	21454474	21452351	21453474	1.80654	CG33901	1124
FBgn0053902	His2B:CG33902	2L	21451351	21454474	21452351	21453474	1.80654	CG33902	1124
FBgn0011834	Ser6	X	20960972	20963387	20961972	20962387	1.80514	CG2071	416
FBgn0053840	His1:CG33840	2L	21495656	21498587	21496656	21497587	1.80502	CG33840	932
FBgn0053841	His2A:CG33841	2L	21495656	21498587	21496656	21497587	1.80502	CG33841	932
FBgn0053884	His2B:CG33884	2L	21495656	21498587	21496656	21497587	1.80502	CG33884	932
FBgn0053806	His3:CG33806	2L	21429237	21432089	21430237	21431089	1.80302	CG33806	853
FBgn0053807	His1:CG33807	2L	21429237	21432089	21430237	21431089	1.80302	CG33807	853
FBgn0053907	His4:CG33907	2L	21429237	21432089	21430237	21431089	1.80302	CG33907	853
FBgn0053801	His1:CG33801	2L	21415985	21418994	21416985	21417994	1.80109	CG33801	1010
FBgn0053910	His2B:CG33910	2L	21415985	21418994	21416985	21417994	1.80109	CG33910	1010
FBgn0053988	Mid1	2R	24700836	24703076	24701836	24702076	1.8006	CG33988	241
FBgn0031195	CG17600	X	22523375	22526410	22524375	22525410	1.79963	CG17600	1036
FBgn0037188	CG7369	3L	22742704	22744927	22743704	22743927	1.79962	CG7369	224
FBgn0015773	NetA	X	14638198	14640593	14639198	14639593	1.79862	CG18657	396
FBgn0004370	Ptp10D	X	11644542	11646741	11645542	11645741	1.79617	CG1817	200
FBgn0058178	CG40178	3L	25898434	25900979	25899434	25899979	1.79598	CG40178	546
FBgn0053803	His3:CG33803	2L	21418509	21421692	21419509	21420692	1.79581	CG33803	1184
FBgn0053909	His4:CG33909	2L	21418509	21421692	21419509	21420692	1.79581	CG33909	1184
FBgn0053910	His2B:CG33910	2L	21418509	21421692	21419509	21420692	1.79581	CG33910	1184
FBgn0053864	His1:CG33864	2L	21536631	21539707	21537631	21538707	1.7945	CG33864	1077
FBgn0053865	His2A:CG33865	2L	21536631	21539707	21537631	21538707	1.7945	CG33865	1077
FBgn0053868	His2B:CG33868	2L	21536631	21539707	21537631	21538707	1.7945	CG33868	1077
FBgn0085391	trv	3R	28070512	28073976	28071512	28072976	1.79291	CG34362	1465
FBgn0053835	His2A:CG33835	2L	21488219	21490713	21489219	21489713	1.78888	CG33835	495
FBgn0053836	His3:CG33836	2L	21488219	21490713	21489219	21489713	1.78888	CG33836	495
FBgn0053887	His4:CG33887	2L	21488219	21490713	21489219	21489713	1.78888	CG33887	495
FBgn0053888	His2B:CG33888	2L	21488219	21490713	21489219	21489713	1.78888	CG33888	495
FBgn0266411	sima	3R	30084412	30086709	30085412	30085709	1.78691	CG45051	298
FBgn0267429	CG45782	3L	25568541	25571722	25569541	25570722	1.78438	CG45782	1182
FBgn0058178	CG40178	3L	25899221	25901868	25900221	25900868	1.78187	CG40178	648
FBgn0053807	His1:CG33807	2L	21432201	21435392	21433201	21434392	1.78042	CG33807	1192
FBgn0053808	His2A:CG33808	2L	21432201	21435392	21433201	21434392	1.78042	CG33808	1192
FBgn0053809	His3:CG33809	2L	21432201	21435392	21433201	21434392	1.78042	CG33809	1192
FBgn0053905	His4:CG33905	2L	21432201	21435392	21433201	21434392	1.78042	CG33905	1192
FBgn0053906	His2B:CG33906	2L	21432201	21435392	21433201	21434392	1.78042	CG33906	1192
FBgn0053808	His2A:CG33808	2L	21433529	21436850	21434529	21435850	1.77861	CG33808	1322
FBgn0053809	His3:CG33809	2L	21433529	21436850	21434529	21435850	1.77861	CG33809	1322
FBgn0053905	His4:CG33905	2L	21433529	21436850	21434529	21435850	1.77861	CG33905	1322
FBgn0053906	His2B:CG33906	2L	21433529	21436850	21434529	21435850	1.77861	CG33906	1322
FBgn0053822	His1:CG33822	2L	21465359	21468179	21466359	21467179	1.77785	CG33822	821
FBgn0053823	His2A:CG33823	2L	21465359	21468179	21466359	21467179	1.77785	CG33823	821
FBgn0053896	His2B:CG33896	2L	21465359	21468179	21466359	21467179	1.77785	CG33896	821
FBgn0053831	His1:CG33831	2L	21480510	21483410	21481510	21482410	1.77545	CG33831	901
FBgn0053832	His2A:CG33832	2L	21480510	21483410	21481510	21482410	1.77545	CG33832	901
FBgn0053890	His2B:CG33890	2L	21480510	21483410	21481510	21482410	1.77545	CG33890	901
FBgn0053856	His2A:CG33856	2L	21523309	21525774	21524309	21524774	1.77447	CG33856	466
FBgn0053857	His3:CG33857	2L	21523309	21525774	21524309	21524774	1.77447	CG33857	466
FBgn0053873	His4:CG33873	2L	21523309	21525774	21524309	21524774	1.77447	CG33873	466
FBgn0053874	His2B:CG33874	2L	21523309	21525774	21524309	21524774	1.77447	CG33874	466
FBgn0053850	His2A:CG33850	2L	21513600	21515951	21514600	21514951	1.77366	CG33850	352
FBgn0053851	His3:CG33851	2L	21513600	21515951	21514600	21514951	1.77366	CG33851	352
FBgn0053877	His4:CG33877	2L	21513600	21515951	21514600	21514951	1.77366	CG33877	352
FBgn0051617	His1:CG31617	2L	21422186	21425280	21423186	21424280	1.77115	CG31617	1095
FBgn0051618	His2A:CG31618	2L	21422186	21425280	21423186	21424280	1.77115	CG31618	1095
FBgn0051613	His3:CG31613	2L	21422186	21425280	21423186	21424280	1.77115	CG31613	1095
FBgn0051611	His4:CG31611	2L	21422186	21425280	21423186	21424280	1.77115	CG31611	1095
FBgn0061209	His2B:CG17949	2L	21422186	21425280	21423186	21424280	1.77115	CG17949	1095
FBgn0053861	His1:CG33861	2L	21530331	21533323	21531331	21532323	1.77003	CG33861	993
FBgn0053862	His2A:CG33862	2L	21530331	21533323	21531331	21532323	1.77003	CG33862	993
FBgn0053870	His2B:CG33870	2L	21530331	21533323	21531331	21532323	1.77003	CG33870	993
FBgn0053840	His1:CG33840	2L	21496855	21499935	21497855	21498935	1.76707	CG33840	1081
FBgn0053841	His2A:CG33841	2L	21496855	21499935	21497855	21498935	1.76707	CG33841	1081
FBgn0053842	His3:CG33842	2L	21496855	21499935	21497855	21498935	1.76707	CG33842	1081
FBgn0053883	His4:CG33883	2L	21496855	21499935	21497855	21498935	1.76707	CG33883	1081
FBgn0053884	His2B:CG33884	2L	21496855	21499935	21497855	21498935	1.76707	CG33884	1081
FBgn0032587	CG5953	2L	16520304	16522582	16521304	16521582	1.76653	CG5953	279
FBgn0011817	nmo	3L	7985136	7987528	7986136	7986528	1.765	CG7892	393
FBgn0261549	rdgA	X	8928613	8930812	8929613	8929812	1.76489	CG42667	200
FBgn0058178	CG40178	3L	25896708	25899097	25897708	25898097	1.763	CG40178	390
FBgn0267429	CG45782	3L	25567858	25570302	25568858	25569302	1.76131	CG45782	445
FBgn0053822	His1:CG33822	2L	21466528	21469593	21467528	21468593	1.76127	CG33822	1066
FBgn0053823	His2A:CG33823	2L	21466528	21469593	21467528	21468593	1.76127	CG33823	1066
FBgn0053824	His3:CG33824	2L	21466528	21469593	21467528	21468593	1.76127	CG33824	1066
FBgn0053895	His4:CG33895	2L	21466528	21469593	21467528	21468593	1.76127	CG33895	1066
FBgn0053896	His2B:CG33896	2L	21466528	21469593	21467528	21468593	1.76127	CG33896	1066
FBgn0031688	Cyp28d2	2L	5206156	5208587	5207156	5207587	1.75526	CG6081	432
FBgn0261836	Msp300	2L	5206156	5208587	5207156	5207587	1.75526	CG42768	432
FBgn0039633	CG11873	3R	29078976	29081195	29079976	29080195	1.75348	CG11873	220
FBgn0053846	His1:CG33846	2L	21506900	21510076	21507900	21509076	1.7516	CG33846	1177
FBgn0053847	His2A:CG33847	2L	21506900	21510076	21507900	21509076	1.7516	CG33847	1177
FBgn0053848	His3:CG33848	2L	21506900	21510076	21507900	21509076	1.7516	CG33848	1177
FBgn0053879	His4:CG33879	2L	21506900	21510076	21507900	21509076	1.7516	CG33879	1177
FBgn0053880	His2B:CG33880	2L	21506900	21510076	21507900	21509076	1.7516	CG33880	1177
FBgn0267431	Myo81F	3R	1588614	1590832	1589614	1589832	1.75062	CG45784	219
FBgn0037188	CG7369	3L	22743331	22745669	22744331	22744669	1.74807	CG7369	339
FBgn0053807	His1:CG33807	2L	21430954	21433880	21431954	21432880	1.74801	CG33807	927
FBgn0053808	His2A:CG33808	2L	21430954	21433880	21431954	21432880	1.74801	CG33808	927
FBgn0053906	His2B:CG33906	2L	21430954	21433880	21431954	21432880	1.74801	CG33906	927
FBgn0267861	Maf1	2R	1514293	1516548	1515293	1515548	1.74517	CG40196	256
FBgn0267430	Pzl	3R	3122270	3124552	3123270	3123552	1.74388	CG45783	283
FBgn0015773	NetA	X	14637084	14639396	14638084	14638396	1.73773	CG18657	313
FBgn0267429	CG45782	3L	25569806	25573240	25570806	25572240	1.73689	CG45782	1435
FBgn0283657	Tlk	X	3726687	3730529	3727687	3729529	1.73496	CG34412	1843
FBgn0053825	His1:CG33825	2L	21471550	21474619	21472550	21473619	1.73431	CG33825	1070
FBgn0053826	His2A:CG33826	2L	21471550	21474619	21472550	21473619	1.73431	CG33826	1070
FBgn0053827	His3:CG33827	2L	21471550	21474619	21472550	21473619	1.73431	CG33827	1070
FBgn0053893	His4:CG33893	2L	21471550	21474619	21472550	21473619	1.73431	CG33893	1070
FBgn0053894	His2B:CG33894	2L	21471550	21474619	21472550	21473619	1.73431	CG33894	1070
FBgn0053825	His1:CG33825	2L	21470391	21473206	21471391	21472206	1.73277	CG33825	816
FBgn0053826	His2A:CG33826	2L	21470391	21473206	21471391	21472206	1.73277	CG33826	816
FBgn0053894	His2B:CG33894	2L	21470391	21473206	21471391	21472206	1.73277	CG33894	816
FBgn0250816	AGO3	3L	23570693	23572956	23571693	23571956	1.73213	CG40300	264
FBgn0053812	His3:CG33812	2L	21438503	21441072	21439503	21440072	1.73205	CG33812	570
FBgn0053903	His4:CG33903	2L	21438503	21441072	21439503	21440072	1.73205	CG33903	570
FBgn0053904	His2B:CG33904	2L	21438503	21441072	21439503	21440072	1.73205	CG33904	570
FBgn0051618	His2A:CG31618	2L	21423590	21426044	21424590	21425044	1.72999	CG31618	455
FBgn0051613	His3:CG31613	2L	21423590	21426044	21424590	21425044	1.72999	CG31613	455
FBgn0051611	His4:CG31611	2L	21423590	21426044	21424590	21425044	1.72999	CG31611	455
FBgn0061209	His2B:CG17949	2L	21423590	21426044	21424590	21425044	1.72999	CG17949	455
FBgn0053816	His1:CG33816	2L	21455144	21458125	21456144	21457125	1.72055	CG33816	982
FBgn0053817	His2A:CG33817	2L	21455144	21458125	21456144	21457125	1.72055	CG33817	982
FBgn0053900	His2B:CG33900	2L	21455144	21458125	21456144	21457125	1.72055	CG33900	982
FBgn0267430	Pzl	3R	2953333	2956212	2954333	2955212	1.71822	CG45783	880
FBgn0283657	Tlk	X	3776257	3778456	3777257	3777456	1.71665	CG34412	200
FBgn0031195	CG17600	X	22523102	22525308	22524102	22524308	1.71383	CG17600	207
FBgn0053812	His3:CG33812	2L	21439132	21441754	21440132	21440754	1.7106	CG33812	623
FBgn0053903	His4:CG33903	2L	21439132	21441754	21440132	21440754	1.7106	CG33903	623
FBgn0053855	His1:CG33855	2L	21521756	21524293	21522756	21523293	1.70911	CG33855	538
FBgn0053856	His2A:CG33856	2L	21521756	21524293	21522756	21523293	1.70911	CG33856	538
FBgn0053874	His2B:CG33874	2L	21521756	21524293	21522756	21523293	1.70911	CG33874	538
FBgn0053820	His2A:CG33820	2L	21462705	21466121	21463705	21465121	1.70843	CG33820	1417
FBgn0053821	His3:CG33821	2L	21462705	21466121	21463705	21465121	1.70843	CG33821	1417
FBgn0053897	His4:CG33897	2L	21462705	21466121	21463705	21465121	1.70843	CG33897	1417
FBgn0053898	His2B:CG33898	2L	21462705	21466121	21463705	21465121	1.70843	CG33898	1417
FBgn0053816	His1:CG33816	2L	21456194	21459621	21457194	21458621	1.70694	CG33816	1428
FBgn0053817	His2A:CG33817	2L	21456194	21459621	21457194	21458621	1.70694	CG33817	1428
FBgn0053818	His3:CG33818	2L	21456194	21459621	21457194	21458621	1.70694	CG33818	1428
FBgn0053899	His4:CG33899	2L	21456194	21459621	21457194	21458621	1.70694	CG33899	1428
FBgn0053900	His2B:CG33900	2L	21456194	21459621	21457194	21458621	1.70694	CG33900	1428
FBgn0052451	SPoCk	3L	22763147	22765489	22764147	22764489	1.70442	CG32451	343
FBgn0053181	CG33181	X	8497639	8499869	8498639	8498869	1.70176	CG33181	231
FBgn0031016	kek5	X	19356547	19358968	19357547	19357968	1.70067	CG12199	422
FBgn0085382	CG34353	3R	27864864	27867078	27865864	27866078	1.69818	CG34353	215
FBgn0267431	Myo81F	3R	1378095	1380460	1379095	1379460	1.69215	CG45784	366
FBgn0053829	His2A:CG33829	2L	21478044	21481203	21479044	21480203	1.69083	CG33829	1160
FBgn0053830	His3:CG33830	2L	21478044	21481203	21479044	21480203	1.69083	CG33830	1160
FBgn0053891	His4:CG33891	2L	21478044	21481203	21479044	21480203	1.69083	CG33891	1160
FBgn0053892	His2B:CG33892	2L	21478044	21481203	21479044	21480203	1.69083	CG33892	1160
FBgn0250867	CG42238	2L	21021889	21024239	21022889	21023239	1.68888	CG42238	351
FBgn0267861	Maf1	2R	1512073	1514620	1513073	1513620	1.6865	CG40196	548
FBgn0267431	Myo81F	3R	1379916	1382188	1380916	1381188	1.68492	CG45784	273
FBgn0058178	CG40178	3L	25897715	25899924	25898715	25898924	1.68243	CG40178	210
FBgn0267861	Maf1	2R	1522578	1524807	1523578	1523807	1.68205	CG40196	230
FBgn0053852	His1:CG33852	2L	21517661	21520155	21518661	21519155	1.68094	CG33852	495
FBgn0053853	His2A:CG33853	2L	21517661	21520155	21518661	21519155	1.68094	CG33853	495
FBgn0053854	His3:CG33854	2L	21517661	21520155	21518661	21519155	1.68094	CG33854	495
FBgn0053875	His4:CG33875	2L	21517661	21520155	21518661	21519155	1.68094	CG33875	495
FBgn0053876	His2B:CG33876	2L	21517661	21520155	21518661	21519155	1.68094	CG33876	495
FBgn0053866	His3:CG33866	2L	21539920	21542718	21540920	21541718	1.68027	CG33866	799
FBgn0053843	His1:CG33843	2L	21501917	21505010	21502917	21504010	1.67996	CG33843	1094
FBgn0053844	His2A:CG33844	2L	21501917	21505010	21502917	21504010	1.67996	CG33844	1094
FBgn0053845	His3:CG33845	2L	21501917	21505010	21502917	21504010	1.67996	CG33845	1094
FBgn0053881	His4:CG33881	2L	21501917	21505010	21502917	21504010	1.67996	CG33881	1094
FBgn0053882	His2B:CG33882	2L	21501917	21505010	21502917	21504010	1.67996	CG33882	1094
FBgn0267430	Pzl	3R	2952855	2955220	2953855	2954220	1.67826	CG45783	366
FBgn0261549	rdgA	X	8926676	8928892	8927676	8927892	1.67712	CG42667	217
FBgn0053839	His3:CG33839	2L	21493983	21496395	21494983	21495395	1.67626	CG33839	413
FBgn0053885	His4:CG33885	2L	21493983	21496395	21494983	21495395	1.67626	CG33885	413
FBgn0053847	His2A:CG33847	2L	21508644	21510902	21509644	21509902	1.67622	CG33847	259
FBgn0053848	His3:CG33848	2L	21508644	21510902	21509644	21509902	1.67622	CG33848	259
FBgn0053879	His4:CG33879	2L	21508644	21510902	21509644	21509902	1.67622	CG33879	259
FBgn0267431	Myo81F	3R	1588897	1591137	1589897	1590137	1.67269	CG45784	241
FBgn0267430	Pzl	3R	2952250	2954454	2953250	2953454	1.67228	CG45783	205
FBgn0053826	His2A:CG33826	2L	21472936	21476159	21473936	21475159	1.67153	CG33826	1224
FBgn0053827	His3:CG33827	2L	21472936	21476159	21473936	21475159	1.67153	CG33827	1224
FBgn0053893	His4:CG33893	2L	21472936	21476159	21473936	21475159	1.67153	CG33893	1224
FBgn0053894	His2B:CG33894	2L	21472936	21476159	21473936	21475159	1.67153	CG33894	1224
FBgn0053823	His2A:CG33823	2L	21467926	21470486	21468926	21469486	1.67148	CG33823	561
FBgn0053824	His3:CG33824	2L	21467926	21470486	21468926	21469486	1.67148	CG33824	561
FBgn0053895	His4:CG33895	2L	21467926	21470486	21468926	21469486	1.67148	CG33895	561
FBgn0053896	His2B:CG33896	2L	21467926	21470486	21468926	21469486	1.67148	CG33896	561
FBgn0053853	His2A:CG33853	2L	21518501	21520907	21519501	21519907	1.67143	CG33853	407
FBgn0053854	His3:CG33854	2L	21518501	21520907	21519501	21519907	1.67143	CG33854	407
FBgn0053875	His4:CG33875	2L	21518501	21520907	21519501	21519907	1.67143	CG33875	407
FBgn0053876	His2B:CG33876	2L	21518501	21520907	21519501	21519907	1.67143	CG33876	407
FBgn0053849	His1:CG33849	2L	21511904	21515103	21512904	21514103	1.6714	CG33849	1200
FBgn0053850	His2A:CG33850	2L	21511904	21515103	21512904	21514103	1.6714	CG33850	1200
FBgn0053851	His3:CG33851	2L	21511904	21515103	21512904	21514103	1.6714	CG33851	1200
FBgn0053877	His4:CG33877	2L	21511904	21515103	21512904	21514103	1.6714	CG33877	1200
FBgn0053878	His2B:CG33878	2L	21511904	21515103	21512904	21514103	1.6714	CG33878	1200
FBgn0267001	Ten-a	X	12168958	12171788	12169958	12170788	1.66568	CG42338	831
FBgn0053858	His1:CG33858	2L	21525499	21528480	21526499	21527480	1.66162	CG33858	982
FBgn0053859	His2A:CG33859	2L	21525499	21528480	21526499	21527480	1.66162	CG33859	982
FBgn0053872	His2B:CG33872	2L	21525499	21528480	21526499	21527480	1.66162	CG33872	982
FBgn0053854	His3:CG33854	2L	21519172	21521749	21520172	21520749	1.65818	CG33854	578
FBgn0053855	His1:CG33855	2L	21519172	21521749	21520172	21520749	1.65818	CG33855	578
FBgn0053875	His4:CG33875	2L	21519172	21521749	21520172	21520749	1.65818	CG33875	578
FBgn0053841	His2A:CG33841	2L	21498288	21501485	21499288	21500485	1.65376	CG33841	1198
FBgn0053842	His3:CG33842	2L	21498288	21501485	21499288	21500485	1.65376	CG33842	1198
FBgn0053883	His4:CG33883	2L	21498288	21501485	21499288	21500485	1.65376	CG33883	1198
FBgn0053884	His2B:CG33884	2L	21498288	21501485	21499288	21500485	1.65376	CG33884	1198
FBgn0053823	His2A:CG33823	2L	21468565	21471150	21469565	21470150	1.65311	CG33823	586
FBgn0053824	His3:CG33824	2L	21468565	21471150	21469565	21470150	1.65311	CG33824	586
FBgn0053895	His4:CG33895	2L	21468565	21471150	21469565	21470150	1.65311	CG33895	586
FBgn0053861	His1:CG33861	2L	21531439	21534711	21532439	21533711	1.6492	CG33861	1273
FBgn0053862	His2A:CG33862	2L	21531439	21534711	21532439	21533711	1.6492	CG33862	1273
FBgn0053863	His3:CG33863	2L	21531439	21534711	21532439	21533711	1.6492	CG33863	1273
FBgn0053869	His4:CG33869	2L	21531439	21534711	21532439	21533711	1.6492	CG33869	1273
FBgn0053870	His2B:CG33870	2L	21531439	21534711	21532439	21533711	1.6492	CG33870	1273
FBgn0053862	His2A:CG33862	2L	21533080	21535500	21534080	21534500	1.64835	CG33862	421
FBgn0053863	His3:CG33863	2L	21533080	21535500	21534080	21534500	1.64835	CG33863	421
FBgn0053869	His4:CG33869	2L	21533080	21535500	21534080	21534500	1.64835	CG33869	421
FBgn0058178	CG40178	3L	25901207	25903530	25902207	25902530	1.64401	CG40178	324
FBgn0053834	His1:CG33834	2L	21486655	21489151	21487655	21488151	1.6425	CG33834	497
FBgn0053835	His2A:CG33835	2L	21486655	21489151	21487655	21488151	1.6425	CG33835	497
FBgn0053888	His2B:CG33888	2L	21486655	21489151	21487655	21488151	1.6425	CG33888	497
FBgn0053852	His1:CG33852	2L	21516977	21519388	21517977	21518388	1.63909	CG33852	412
FBgn0053853	His2A:CG33853	2L	21516977	21519388	21517977	21518388	1.63909	CG33853	412
FBgn0053876	His2B:CG33876	2L	21516977	21519388	21517977	21518388	1.63909	CG33876	412
FBgn0053810	His1:CG33810	2L	21437280	21440349	21438280	21439349	1.63859	CG33810	1070
FBgn0053812	His3:CG33812	2L	21437280	21440349	21438280	21439349	1.63859	CG33812	1070
FBgn0053903	His4:CG33903	2L	21437280	21440349	21438280	21439349	1.63859	CG33903	1070
FBgn0053904	His2B:CG33904	2L	21437280	21440349	21438280	21439349	1.63859	CG33904	1070
FBgn0058178	CG40178	3L	25900117	25902505	25901117	25901505	1.63681	CG40178	389
FBgn0033196	CG1358	2R	7611661	7613934	7612661	7612934	1.63646	CG1358	274
FBgn0053835	His2A:CG33835	2L	21488821	21491360	21489821	21490360	1.63616	CG33835	540
FBgn0053836	His3:CG33836	2L	21488821	21491360	21489821	21490360	1.63616	CG33836	540
FBgn0053887	His4:CG33887	2L	21488821	21491360	21489821	21490360	1.63616	CG33887	540
FBgn0053819	His1:CG33819	2L	21460218	21463129	21461218	21462129	1.63359	CG33819	912
FBgn0053820	His2A:CG33820	2L	21460218	21463129	21461218	21462129	1.63359	CG33820	912
FBgn0053898	His2B:CG33898	2L	21460218	21463129	21461218	21462129	1.63359	CG33898	912
FBgn0267430	Pzl	3R	2954670	2957757	2955670	2956757	1.63298	CG45783	1088
FBgn0053845	His3:CG33845	2L	21504094	21506513	21505094	21505513	1.63167	CG33845	420
FBgn0053881	His4:CG33881	2L	21504094	21506513	21505094	21505513	1.63167	CG33881	420
FBgn0003149	Prm	3L	8743792	8746921	8744792	8745921	1.62961	CG5939	1130
FBgn0267430	Pzl	3R	2697907	2700111	2698907	2699111	1.62918	CG45783	205
FBgn0015773	NetA	X	14640092	14642297	14641092	14641297	1.62243	CG18657	206
FBgn0267861	Maf1	2R	1513406	1515724	1514406	1514724	1.61975	CG40196	319
FBgn0053848	His3:CG33848	2L	21509081	21511544	21510081	21510544	1.61666	CG33848	464
FBgn0053879	His4:CG33879	2L	21509081	21511544	21510081	21510544	1.61666	CG33879	464
FBgn0260987	vtd	3L	27138218	27140429	27139218	27139429	1.61242	CG17436	212
FBgn0053181	CG33181	X	8492437	8494638	8493437	8493638	1.61108	CG33181	202
FBgn0053863	His3:CG33863	2L	21533686	21536186	21534686	21535186	1.60977	CG33863	501
FBgn0053869	His4:CG33869	2L	21533686	21536186	21534686	21535186	1.60977	CG33869	501
FBgn0267430	Pzl	3R	2954267	2956593	2955267	2955593	1.60934	CG45783	327
FBgn0267429	CG45782	3L	25571401	25573829	25572401	25572829	1.60831	CG45782	429
FBgn0053855	His1:CG33855	2L	21522618	21524977	21523618	21523977	1.60719	CG33855	360
FBgn0053856	His2A:CG33856	2L	21522618	21524977	21523618	21523977	1.60719	CG33856	360
FBgn0053857	His3:CG33857	2L	21522618	21524977	21523618	21523977	1.60719	CG33857	360
FBgn0053873	His4:CG33873	2L	21522618	21524977	21523618	21523977	1.60719	CG33873	360
FBgn0053874	His2B:CG33874	2L	21522618	21524977	21523618	21523977	1.60719	CG33874	360
FBgn0015609	CadN	2L	17727131	17729364	17728131	17728364	1.60698	CG7100	234
FBgn0011834	Ser6	X	20959796	20962737	20960796	20961737	1.60645	CG2071	942
FBgn0267861	Maf1	2R	1512890	1515247	1513890	1514247	1.60497	CG40196	358
FBgn0052816	CG32816	X	428034	430311	429034	429311	1.60445	CG32816	278
FBgn0053860	His3:CG33860	2L	21528864	21531405	21529864	21530405	1.59751	CG33860	542
FBgn0053861	His1:CG33861	2L	21528864	21531405	21529864	21530405	1.59751	CG33861	542
FBgn0053871	His4:CG33871	2L	21528864	21531405	21529864	21530405	1.59751	CG33871	542
FBgn0267430	Pzl	3R	2955899	2958303	2956899	2957303	1.5912	CG45783	405
FBgn0259243	Pka-R1	3L	20820430	20822959	20821430	20821959	1.59044	CG42341	530
FBgn0053844	His2A:CG33844	2L	21503496	21505875	21504496	21504875	1.58926	CG33844	380
FBgn0053845	His3:CG33845	2L	21503496	21505875	21504496	21504875	1.58926	CG33845	380
FBgn0053881	His4:CG33881	2L	21503496	21505875	21504496	21504875	1.58926	CG33881	380
FBgn0053806	His3:CG33806	2L	21428169	21430972	21429169	21429972	1.58492	CG33806	804
FBgn0053819	His1:CG33819	2L	21461465	21464625	21462465	21463625	1.58492	CG33819	1161
FBgn0053820	His2A:CG33820	2L	21461465	21464625	21462465	21463625	1.58492	CG33820	1161
FBgn0053821	His3:CG33821	2L	21461465	21464625	21462465	21463625	1.58492	CG33821	1161
FBgn0053897	His4:CG33897	2L	21461465	21464625	21462465	21463625	1.58492	CG33897	1161
FBgn0053898	His2B:CG33898	2L	21461465	21464625	21462465	21463625	1.58492	CG33898	1161
FBgn0053907	His4:CG33907	2L	21428169	21430972	21429169	21429972	1.58492	CG33907	804
FBgn0053908	His2B:CG33908	2L	21428169	21430972	21429169	21429972	1.58492	CG33908	804
FBgn0053865	His2A:CG33865	2L	21538008	21540456	21539008	21539456	1.57359	CG33865	449
FBgn0053868	His2B:CG33868	2L	21538008	21540456	21539008	21539456	1.57359	CG33868	449
FBgn0028369	kirre	X	3071095	3073709	3072095	3072709	1.56498	CG3653	615
FBgn0053851	His3:CG33851	2L	21514123	21516602	21515123	21515602	1.56278	CG33851	480
FBgn0053877	His4:CG33877	2L	21514123	21516602	21515123	21515602	1.56278	CG33877	480
FBgn0267861	Maf1	2R	1513866	1516231	1514866	1515231	1.56186	CG40196	366
FBgn0058178	CG40178	3L	25898056	25900362	25899056	25899362	1.56144	CG40178	307
FBgn0053858	His1:CG33858	2L	21526671	21529159	21527671	21528159	1.54716	CG33858	489
FBgn0053859	His2A:CG33859	2L	21526671	21529159	21527671	21528159	1.54716	CG33859	489
FBgn0053872	His2B:CG33872	2L	21526671	21529159	21527671	21528159	1.54716	CG33872	489
FBgn0037548	CG7900	3R	8095629	8097948	8096629	8096948	1.54152	CG7900	320
FBgn0040828	CG13306	3L	8746566	8749301	8747566	8748301	1.54007	CG13306	736
FBgn0053181	CG33181	X	8492757	8495035	8493757	8494035	1.531	CG33181	279
FBgn0265045	Strn-Mlck	2R	15974697	15976905	15975697	15975905	1.531	CG44162	209
FBgn0032629	beat-IIIc	2L	17198997	17201350	17199997	17200350	1.52725	CG15138	354
FBgn0267430	Pzl	3R	2952532	2954798	2953532	2953798	1.52343	CG45783	267
FBgn0003256	rl	2R	1074736	1077039	1075736	1076039	1.52016	CG12559	304
FBgn0267430	Pzl	3R	2951949	2954148	2952949	2953148	1.51803	CG45783	200
FBgn0267429	CG45782	3L	25572577	25574809	25573577	25573809	1.50889	CG45782	233
FBgn0053801	His1:CG33801	2L	21417267	21420388	21418267	21419388	1.50491	CG33801	1122
FBgn0053803	His3:CG33803	2L	21417267	21420388	21418267	21419388	1.50491	CG33803	1122
FBgn0053909	His4:CG33909	2L	21417267	21420388	21418267	21419388	1.50491	CG33909	1122
FBgn0053910	His2B:CG33910	2L	21417267	21420388	21418267	21419388	1.50491	CG33910	1122
FBgn0267430	Pzl	3R	2957085	2959458	2958085	2958458	1.49115	CG45783	374
FBgn0058178	CG40178	3L	25900941	25903152	25901941	25902152	1.49073	CG40178	212
FBgn0086906	sls	3L	2067155	2069389	2068155	2068389	1.46291	CG1915	235
FBgn0004370	Ptp10D	X	11645173	11647461	11646173	11646461	1.42818	CG1817	289
FBgn0040828	CG13306	3L	8749390	8751612	8750390	8750612	1.42537	CG13306	223

## Sheet: List9
Names	total	FBID_KEY	ANNOTATION_SYMBOL	SYMBOL
ChIP 2 wks ChIP 5 wks	170	FBgn0053892	CG33892	His2B:CG33892
		FBgn0052816	CG32816	CG32816
		FBgn0032587	CG5953	CG5953
		FBgn0053870	CG33870	His2B:CG33870
		FBgn0015773	CG18657	NetA
		FBgn0011834	CG2071	Ser6
		FBgn0053888	CG33888	His2B:CG33888
		FBgn0086906	CG1915	sls
		FBgn0014032	CG12117	Sptr
		FBgn0039430	CG5455	CG5455
		FBgn0053834	CG33834	His1:CG33834
		FBgn0035542	CG11347	DOR
		FBgn0085405	CG34376	CG34376
		FBgn0053223	CG33223	CG33223
		FBgn0037260	CG12586	Mur82C
		FBgn0015239	CG7199	Hr78
		FBgn0053859	CG33859	His2A:CG33859
		FBgn0053840	CG33840	His1:CG33840
		FBgn0037188	CG7369	CG7369
		FBgn0265045	CG44162	Strn-Mlck
		FBgn0053880	CG33880	His2B:CG33880
		FBgn0263490	CG34100	mld
		FBgn0264270	CG43770	Sxl
		FBgn0027339	CG11352	jim
		FBgn0053896	CG33896	His2B:CG33896
		FBgn0030940	CG15040	CG15040
		FBgn0053801	CG33801	His1:CG33801
		FBgn0025390	CG14796	Mur2B
		FBgn0058470	CG40470	CG40470
		FBgn0262582	CG43122	cic
		FBgn0264561	CG33214	Glg1
		FBgn0040056	CG17698	CG17698
		FBgn0053907	CG33907	His4:CG33907
		FBgn0032629	CG15138	beat-IIIc
		FBgn0031195	CG17600	CG17600
		FBgn0000042	CG4027	Act5C
		FBgn0053852	CG33852	His1:CG33852
		FBgn0261871	CG33507	dpr2
		FBgn0040828	CG13306	CG13306
		FBgn0053817	CG33817	His2A:CG33817
		FBgn0267429	CG45782	CG45782
		FBgn0267430	CG45783	Pzl
		FBgn0250867	CG42238	CG42238
		FBgn0263780	CG17684	CG17684
		FBgn0053910	CG33910	His2B:CG33910
		FBgn0261549	CG42667	rdgA
		FBgn0260987	CG17436	vtd
		FBgn0058178	CG40178	CG40178
		FBgn0267033	CG45477	mamo
		FBgn0053988	CG33988	Mid1
		FBgn0058263	CG40263	MFS17
		FBgn0015519	CG2302	nAChRalpha3
		FBgn0011817	CG7892	nmo
		FBgn0010825	CG6964	Gug
		FBgn0260794	CG42574	ctrip
		FBgn0053878	CG33878	His2B:CG33878
		FBgn0053841	CG33841	His2A:CG33841
		FBgn0053862	CG33862	His2A:CG33862
		FBgn0053835	CG33835	His2A:CG33835
		FBgn0053850	CG33850	His2A:CG33850
		FBgn0053865	CG33865	His2A:CG33865
		FBgn0053900	CG33900	His2B:CG33900
		FBgn0053844	CG33844	His2A:CG33844
		FBgn0053890	CG33890	His2B:CG33890
		FBgn0267001	CG42338	Ten-a
		FBgn0053804	CG33804	His1:CG33804
		FBgn0053832	CG33832	His2A:CG33832
		FBgn0030479	CG1987	Rbp1-like
		FBgn0031273	CG2839	CG2839
		FBgn0037801	CG3999	CG3999
		FBgn0003435	CG9218	sm
		FBgn0023407	CG9239	B4
		FBgn0003256	CG12559	rl
		FBgn0053816	CG33816	His1:CG33816
		FBgn0085432	CG34403	pan
		FBgn0053904	CG33904	His2B:CG33904
		FBgn0053822	CG33822	His1:CG33822
		FBgn0264562	CG43934	Hr4
		FBgn0085386	CG34357	CG34357
		FBgn0267861	CG40196	Maf1
		FBgn0053853	CG33853	His2A:CG33853
		FBgn0250906	CG3127	Pgk
		FBgn0266084	CG42610	Fhos
		FBgn0053849	CG33849	His1:CG33849
		FBgn0011288	CG40452	Snap25
		FBgn0000547	CG12676	ed
		FBgn0053181	CG33181	CG33181
		FBgn0266411	CG45051	sima
		FBgn0053861	CG33861	His1:CG33861
		FBgn0053814	CG33814	His2A:CG33814
		FBgn0053819	CG33819	His1:CG33819
		FBgn0053828	CG33828	His1:CG33828
		FBgn0004370	CG1817	Ptp10D
		FBgn0053882	CG33882	His2B:CG33882
		FBgn0053894	CG33894	His2B:CG33894
		FBgn0283657	CG34412	Tlk
		FBgn0053831	CG33831	His1:CG33831
		FBgn0035797	CG14837	CG14837
		FBgn0004507	CG7254	GlyP
		FBgn0264490	CG18389	Eip93F
		FBgn0063485	CG3849	Lasp
		FBgn0034083	CG8434	lbk
		FBgn0027657	CG9734	glob1
		FBgn0031016	CG12199	kek5
		FBgn0053874	CG33874	His2B:CG33874
		FBgn0053823	CG33823	His2A:CG33823
		FBgn0051797	CG31797	CG31797
		FBgn0261560	CG8846	Thor
		FBgn0037218	CG1107	aux
		FBgn0053855	CG33855	His1:CG33855
		FBgn0053872	CG33872	His2B:CG33872
		FBgn0061209	CG17949	His2B:CG17949
		FBgn0267431	CG45784	Myo81F
		FBgn0085391	CG34362	trv
		FBgn0053864	CG33864	His1:CG33864
		FBgn0053908	CG33908	His2B:CG33908
		FBgn0250816	CG40300	AGO3
		FBgn0053300	CG33300	Muc30E
		FBgn0053846	CG33846	His1:CG33846
		FBgn0010768	CG5557	sqz
		FBgn0000633	CG17716	CG17716
		FBgn0053886	CG33886	His2B:CG33886
		FBgn0004861	CG18412	ph-p
		FBgn0052451	CG32451	SPoCk
		FBgn0037548	CG7900	CG7900
		FBgn0031688	CG6081	Cyp28d2
		FBgn0053807	CG33807	His1:CG33807
		FBgn0053810	CG33810	His1:CG33810
		FBgn0053843	CG33843	His1:CG33843
		FBgn0263995	CG43738	cpo
		FBgn0053829	CG33829	His2A:CG33829
		FBgn0003459	CG3836	stwl
		FBgn0033865	CG6220	CG6220
		FBgn0040752	CG30483	Prosap
		FBgn0053806	CG33806	His3:CG33806
		FBgn0039633	CG11873	CG11873
		FBgn0261836	CG42768	Msp300
		FBgn0265767	CG2893	zyd
		FBgn0053868	CG33868	His2B:CG33868
		FBgn0037802	CG6284	Sirt6
		FBgn0053825	CG33825	His1:CG33825
		FBgn0053884	CG33884	His2B:CG33884
		FBgn0053898	CG33898	His2B:CG33898
		FBgn0031453	CG9894	Bacc
		FBgn0259243	CG42341	Pka-R1
		FBgn0037217	CG14636	CG14636
		FBgn0028397	CG9214	Tob
		FBgn0085382	CG34353	CG34353
		FBgn0261445	CG10072	sgl
		FBgn0053876	CG33876	His2B:CG33876
		FBgn0020386	CG1210	Pdk1
		FBgn0051618	CG31618	His2A:CG31618
		FBgn0053813	CG33813	His1:CG33813
		FBgn0053856	CG33856	His2A:CG33856
		FBgn0053858	CG33858	His1:CG33858
		FBgn0051617	CG31617	His1:CG31617
		FBgn0053838	CG33838	His2A:CG33838
		FBgn0030400	CG11138	Pits
		FBgn0053902	CG33902	His2B:CG33902
		FBgn0262124	CG42595	uex
		FBgn0033196	CG1358	CG1358
		FBgn0028369	CG3653	kirre
		FBgn0031689	CG10833	Cyp28d1
		FBgn0264605	CG43954	CG43954
		FBgn0263850	CG43711	CG43711
		FBgn0029768	CG16752	SPR
		FBgn0053847	CG33847	His2A:CG33847
		FBgn0003149	CG5939	Prm
		FBgn0015609	CG7100	CadN
		FBgn0053906	CG33906	His2B:CG33906
ChIP 5 wks	54	FBgn0053869	CG33869	His4:CG33869
		FBgn0053879	CG33879	His4:CG33879
		FBgn0053809	CG33809	His3:CG33809
		FBgn0053857	CG33857	His3:CG33857
		FBgn0053903	CG33903	His4:CG33903
		FBgn0053826	CG33826	His2A:CG33826
		FBgn0053863	CG33863	His3:CG33863
		FBgn0053821	CG33821	His3:CG33821
		FBgn0014184	CG16747	Oda
		FBgn0053833	CG33833	His3:CG33833
		FBgn0011509	CG33162	SrpRbeta
		FBgn0053812	CG33812	His3:CG33812
		FBgn0051611	CG31611	His4:CG31611
		FBgn0053883	CG33883	His4:CG33883
		FBgn0053866	CG33866	His3:CG33866
		FBgn0053889	CG33889	His4:CG33889
		FBgn0053815	CG33815	His3:CG33815
		FBgn0053891	CG33891	His4:CG33891
		FBgn0053808	CG33808	His2A:CG33808
		FBgn0053839	CG33839	His3:CG33839
		FBgn0001104	CG10060	Galphai
		FBgn0053881	CG33881	His4:CG33881
		FBgn0053827	CG33827	His3:CG33827
		FBgn0053845	CG33845	His3:CG33845
		FBgn0053885	CG33885	His4:CG33885
		FBgn0053895	CG33895	His4:CG33895
		FBgn0053848	CG33848	His3:CG33848
		FBgn0053875	CG33875	His4:CG33875
		FBgn0053854	CG33854	His3:CG33854
		FBgn0053873	CG33873	His4:CG33873
		FBgn0053824	CG33824	His3:CG33824
		FBgn0053901	CG33901	His4:CG33901
		FBgn0263005	CG43313	CG43313
		FBgn0053842	CG33842	His3:CG33842
		FBgn0053851	CG33851	His3:CG33851
		FBgn0053877	CG33877	His4:CG33877
		FBgn0051613	CG31613	His3:CG31613
		FBgn0053899	CG33899	His4:CG33899
		FBgn0053905	CG33905	His4:CG33905
		FBgn0053836	CG33836	His3:CG33836
		FBgn0053803	CG33803	His3:CG33803
		FBgn0263593	CG8709	Lpin
		FBgn0010504	CG11546	kermit
		FBgn0053818	CG33818	His3:CG33818
		FBgn0053871	CG33871	His4:CG33871
		FBgn0053860	CG33860	His3:CG33860
		FBgn0053830	CG33830	His3:CG33830
		FBgn0053893	CG33893	His4:CG33893
		FBgn0067783	CG4241	DPCoAC
		FBgn0053897	CG33897	His4:CG33897
		FBgn0039429	CG14238	CG14238
		FBgn0053820	CG33820	His2A:CG33820
		FBgn0053887	CG33887	His4:CG33887
		FBgn0053909	CG33909	His4:CG33909
ChIP 2 wks	2447	FBgn0037191	CG14448	CG14448
		FBgn0041604	CG32146	dlp
		FBgn0004635	CG1004	rho
		FBgn0039209	CG13624	REPTOR
		FBgn0038397	CG10185	CG10185
		FBgn0010583	CG3727	dock
		FBgn0052568	CG32568	CG32568
		FBgn0036254	CG5645	CG5645
		FBgn0085397	CG34368	Fili
		FBgn0039523	CG12885	CG12885
		FBgn0034406	CG15106	Jheh3
		FBgn0015803	CG10043	RtGEF
		FBgn0010357	CG18211	betaTry
		FBgn0051439	CG31439	Muc96D
		FBgn0039831	CG12054	CG12054
		FBgn0039673	CG7568	CG7568
		FBgn0003997	CG5123	hid
		FBgn0266000	CG44774	CG44774
		FBgn0002940	CG4550	ninaE
		FBgn0001250	CG9623	if
		FBgn0038181	CG9297	CG9297
		FBgn0030608	CG9057	Lsd-2
		FBgn0029944	CG2079	Dok
		FBgn0030097	CG12115	CG12115
		FBgn0263977	CG40451	Tim17b
		FBgn0040823	CG14162	dpr6
		FBgn0030976	CG7378	CG7378
		FBgn0000568	CG8127	Eip75B
		FBgn0000439	CG2189	Dfd
		FBgn0031632	CG15628	CG15628
		FBgn0285925	CG6588	Fas1
		FBgn0030081	CG7246	CG7246
		FBgn0024150	CG10564	Ac78C
		FBgn0052712	CG32712	CG32712
		FBgn0031902	CG4969	Wnt6
		FBgn0267795	CG32138	Frl
		FBgn0284247	CG17941	ds
		FBgn0000578	CG15112	ena
		FBgn0262562	CG43102	CG43102
		FBgn0022986	CG3613	qkr58E-1
		FBgn0051140	CG31140	CG31140
		FBgn0264087	CG43756	Slob
		FBgn0265998	CG42320	Doa
		FBgn0260499	CG33472	qvr
		FBgn0262624	CG12026	Tmhs
		FBgn0262790	CG43171	CG43171
		FBgn0263848	CG43709	CG43709
		FBgn0050428	CG30428	CG30428
		FBgn0029824	CG3726	CG3726
		FBgn0027341	CG12449	Gfat1
		FBgn0038854	CG7044	CG7044
		FBgn0261804	CG42750	CG42750
		FBgn0261846	CG42778	CG42778
		FBgn0262535	CG43089	CG43089
		FBgn0266019	CG43154	rudhira
		FBgn0265607	CG12621	beat-IIIa
		FBgn0000287	CG4881	salr
		FBgn0031987	CG12375	CG12375
		FBgn0032988	CG3278	Tif-IA
		FBgn0052251	CG32251	Claspin
		FBgn0039286	CG11849	dan
		FBgn0037010	CG4825	CG4825
		FBgn0262733	CG7524	Src64B
		FBgn0003502	CG8049	Btk29A
		FBgn0045823	CG16707	vsg
		FBgn0052450	CG32450	CG32450
		FBgn0015614	CG11217	CanB2
		FBgn0037009	CG5104	CG5104
		FBgn0031968	CG7231	CG7231
		FBgn0085352	CG34323	CG34323
		FBgn0031573	CG3407	CG3407
		FBgn0283625	CG46298	CG46298
		FBgn0003507	CG3992	srp
		FBgn0030286	CG1657	CG1657
		FBgn0052644	CG32644	Mur11Da
		FBgn0031127	CG1835	CG1835
		FBgn0031126	CG1829	Cyp6v1
		FBgn0263102	CG2368	psq
		FBgn0267046	CG45490	CG45490
		FBgn0001134	CG7446	Grd
		FBgn0020224	CG7037	Cbl
		FBgn0263401	CG43447	CG43447
		FBgn0000241	CG17632	bw
		FBgn0051660	CG31660	smog
		FBgn0029864	CG15894	CG15894
		FBgn0016694	CG17888	Pdp1
		FBgn0030855	CG5800	CG5800
		FBgn0259244	CG42342	CG42342
		FBgn0052758	CG32758	CG32758
		FBgn0085257	CG34228	CG34228
		FBgn0005659	CG5583	Ets98B
		FBgn0026577	CG8677	CG8677
		FBgn0051121	CG31121	CG31121
		FBgn0062440	CG17680	EMRE
		FBgn0035299	CG11815	CG11815
		FBgn0264478	CG43886	CG43886
		FBgn0030167	CG15252	CG15252
		FBgn0033154	CG1850	CG1850
		FBgn0027655	CG9995	htt
		FBgn0262870	CG43225	axo
		FBgn0259677	CG42346	CG42346
		FBgn0030667	CG15599	CG15599
		FBgn0036870	CG14095	CG14095
		FBgn0040512	CG3948	zetaCOP
		FBgn0004580	CG6702	Cbp53E
		FBgn0029801	CG15771	CG15771
		FBgn0051363	CG31363	Jupiter
		FBgn0010434	CG11949	cora
		FBgn0053547	CG33547	Rim
		FBgn0051710	CG31710	CG31710
		FBgn0050089	CG30089	CG30089
		FBgn0033988	CG7761	pcs
		FBgn0259173	CG42278	corn
		FBgn0038498	CG14334	beat-IIa
		FBgn0050026	CG30026	CG30026
		FBgn0037326	CG14669	CG14669
		FBgn0052457	CG32457	CG32457
		FBgn0031717	CG6957	Oscillin
		FBgn0261859	CG42788	CG42788
		FBgn0266429	CG2872	AstA-R1
		FBgn0036135	CG7636	mRpL2
		FBgn0030586	CG12539	CG12539
		FBgn0026313	CG5675	X11L
		FBgn0262807	CG43178	CG43178
		FBgn0036556	CG5830	CG5830
		FBgn0026086	CG12598	Adar
		FBgn0038412	CG6898	Zip89B
		FBgn0004592	CG7604	Eig71Ee
		FBgn0036484	CG6859	Pex3
		FBgn0262717	CG43161	Skeletor
		FBgn0030223	CG2111	CG2111
		FBgn0020513	CG3989	Paics
		FBgn0262099	CG42852	CG42852
		FBgn0250907	CG18140	Cht10
		FBgn0031737	CG11142	obst-E
		FBgn0020279	CG8715	lig
		FBgn0035771	CG8583	Sec63
		FBgn0000117	CG11579	arm
		FBgn0263849	CG43710	CG43710
		FBgn0030600	CG32592	hiw
		FBgn0039132	CG5864	AP-1sigma
		FBgn0267348	CG3322	LanB2
		FBgn0263117	CG34377	CG34377
		FBgn0052580	CG32580	Muc14A
		FBgn0036124	CG7839	CG7839
		FBgn0013342	CG17248	nSyb
		FBgn0038153	CG14376	Ir87a
		FBgn0262000	CG42818	CG42818
		FBgn0011760	CG6998	ctp
		FBgn0035140	CG17180	CG17180
		FBgn0259234	CG42332	Camta
		FBgn0036043	CG8177	CG8177
		FBgn0034122	CG15711	CG15711
		FBgn0053196	CG33196	dpy
		FBgn0003731	CG10079	Egfr
		FBgn0265191	CG44244	Gyg
		FBgn0031097	CG17052	obst-A
		FBgn0035481	CG12605	CG12605
		FBgn0250845	CG1288	CG1288
		FBgn0004647	CG3936	N
		FBgn0259821	CG42402	CG42402
		FBgn0034021	CG8180	CG8180
		FBgn0030711	CG8928	Rrp47
		FBgn0004875	CG10847	enc
		FBgn0285896	CG32134	btl
		FBgn0031559	CG3513	CG3513
		FBgn0031851	CG11188	Aatf
		FBgn0029877	CG17717	CG17717
		FBgn0267253	CG32700	CG32700
		FBgn0262656	CG10798	Myc
		FBgn0032723	CG18397	ssp3
		FBgn0030027	CG1632	CG1632
		FBgn0038144	CG8870	CG8870
		FBgn0003886	CG9476	alphaTub85E
		FBgn0263929	CG43162	jvl
		FBgn0030411	CG2540	CG2540
		FBgn0085437	CG34408	CG34408
		FBgn0046763	CG17278	CG17278
		FBgn0262891	CG43246	CG43246
		FBgn0035988	CG3982	CG3982
		FBgn0037350	CG2911	CG2911
		FBgn0051092	CG31092	LpR2
		FBgn0082582	CG1539	tmod
		FBgn0032088	CG13102	CG13102
		FBgn0031640	CG11926	Mon1
		FBgn0263706	CG43658	CG43658
		FBgn0263512	CG33980	Vsx2
		FBgn0001075	CG3352	ft
		FBgn0015776	CG9258	nrv1
		FBgn0050115	CG30115	GEFmeso
		FBgn0039141	CG5977	spas
		FBgn0052392	CG32392	CG32392
		FBgn0261963	CG6634	mid
		FBgn0003656	CG2212	sws
		FBgn0011802	CG6539	Gem3
		FBgn0033289	CG2121	CG2121
		FBgn0000459	CG9908	disco
		FBgn0004456	CG1771	mew
		FBgn0002917	CG1517	na
		FBgn0027581	CG6191	CG6191
		FBgn0260941	CG42318	app
		FBgn0029657	CG12535	CG12535
		FBgn0029915	CG14434	CG14434
		FBgn0051665	CG31665	wry
		FBgn0263974	CG43726	qin
		FBgn0030300	CG1747	Sk1
		FBgn0001218	CG4147	Hsc70-3
		FBgn0011818	CG9884	oaf
		FBgn0264516	CG43915	CG43915
		FBgn0264077	CG9906	Cnx14D
		FBgn0037546	CG7918	mAChR-B
		FBgn0038693	CG5237	unc79
		FBgn0028482	CG16857	bdl
		FBgn0038621	CG10864	CG10864
		FBgn0003124	CG12306	polo
		FBgn0264305	CG43783	CG43783
		FBgn0259965	CG42475	Sfp35C
		FBgn0030237	CG15209	CG15209
		FBgn0052177	CG32177	Ndfip
		FBgn0035557	CG11353	CG11353
		FBgn0031568	CG10019	CG10019
		FBgn0030778	CG4678	CG4678
		FBgn0030090	CG12664	fend
		FBgn0002921	CG5670	Atpalpha
		FBgn0038984	CG5315	AdipoR
		FBgn0263257	CG43395	Cngl
		FBgn0037464	CG1988	CG1988
		FBgn0003499	CG7847	sr
		FBgn0026411	CG11354	Lim1
		FBgn0259876	CG34438	Cap-G
		FBgn0015286	CG2849	Rala
		FBgn0026369	CG15667	Sara
		FBgn0037000	CG5130	ZnT77C
		FBgn0013467	CG18285	igl
		FBgn0085390	CG34361	Dgk
		FBgn0039161	CG13606	CG13606
		FBgn0004698	CG8153	Xpc
		FBgn0259224	CG42324	CG42324
		FBgn0051072	CG31072	Lerp
		FBgn0050105	CG30105	CG30105
		FBgn0085479	CG34450	CG34450
		FBgn0043070	CG15669	MESK2
		FBgn0019643	CG3318	AANAT1
		FBgn0283472	CG10539	S6k
		FBgn0036921	CG7823	RhoGDI
		FBgn0051785	CG31785	CG31785
		FBgn0053516	CG33516	dpr3
		FBgn0029830	CG14447	Grip
		FBgn0051774	CG31774	fred
		FBgn0284235	CG46319	CG46319
		FBgn0036382	CG13737	CG13737
		FBgn0265623	CG3905	Su(z)2
		FBgn0000357	CG6517	Cp18
		FBgn0038129	CG8449	TBC1D5
		FBgn0036320	CG10943	CG10943
		FBgn0031835	CG11319	CG11319
		FBgn0262020	CG42831	CG42831
		FBgn0035923	CG6511	CG6511
		FBgn0031190	CG12576	CG12576
		FBgn0040609	CG3348	CG3348
		FBgn0000038	CG11348	nAChRbeta1
		FBgn0003888	CG3401	betaTub60D
		FBgn0264693	CG14998	ens
		FBgn0053208	CG33208	Mical
		FBgn0030625	CG5877	CG5877
		FBgn0265512	CG12214	mlt
		FBgn0051560	CG31560	CG31560
		FBgn0031530	CG3254	Pgant2
		FBgn0261526	CG42576	NT1
		FBgn0047000	CG33946	CG33946
		FBgn0260658	CG42541	CG42541
		FBgn0002774	CG11680	mle
		FBgn0030309	CG1572	CG1572
		FBgn0051262	CG31262	CG31262
		FBgn0035479	CG14983	CG14983
		FBgn0003372	CG3047	Sgs1
		FBgn0051973	CG31973	Cda5
		FBgn0050122	CG30122	CG30122
		FBgn0031602	CG15431	CG15431
		FBgn0030202	CG12640	CG12640
		FBgn0051635	CG31635	CG31635
		FBgn0020251	CG8339	sfl
		FBgn0266137	CG18741	Dop1R2
		FBgn0262160	CG9932	CG9932
		FBgn0016059	CG6446	Sema1b
		FBgn0035538	CG18314	DopEcR
		FBgn0030157	CG1468	CG1468
		FBgn0000636	CG5803	Fas3
		FBgn0005666	CG32019	bt
		FBgn0050354	CG30354	UQCR-11L
		FBgn0015298	CG4457	Srp19
		FBgn0040362	CG11379	CG11379
		FBgn0262614	CG43140	pyd
		FBgn0033636	CG10897	tou
		FBgn0259938	CG17100	cwo
		FBgn0002973	CG3779	numb
		FBgn0035480	CG14984	CG14984
		FBgn0044020	CG8998	Roc2
		FBgn0039149	CG18428	CG18428
		FBgn0040256	CG6633	Ugt86Dd
		FBgn0051146	CG31146	Nlg1
		FBgn0023528	CG2924	CG2924
		FBgn0027948	CG5000	msps
		FBgn0036059	CG8104	nudE
		FBgn0052633	CG32633	CG32633
		FBgn0020412	CG6297	JIL-1
		FBgn0029996	CG2257	UbcE2H
		FBgn0003328	CG8095	scb
		FBgn0024989	CG3777	CG3777
		FBgn0261394	CG9327	Prosalpha3
		FBgn0085415	CG34386	CG34386
		FBgn0040737	CG14503	Tango8
		FBgn0030077	CG15365	CG15365
		FBgn0264342	CG43798	CG43798
		FBgn0035558	CG11357	CG11357
		FBgn0031188	CG14613	CG14613
		FBgn0030326	CG2444	CG2444
		FBgn0012034	CG9390	AcCoAS
		FBgn0031145	CG1740	Ntf-2
		FBgn0085362	CG34333	Vml
		FBgn0023545	CG4406	PIG-K
		FBgn0010303	CG4353	hep
		FBgn0033438	CG1794	Mmp2
		FBgn0035625	CG5249	Blimp-1
		FBgn0030808	CG4937	RhoGAP15B
		FBgn0265262	CG12403	Vha68-1
		FBgn0050419	CG30419	CG30419
		FBgn0053286	CG33286	CG33286
		FBgn0266668	CG6095	Exo84
		FBgn0001235	CG17117	hth
		FBgn0050015	CG30015	CG30015
		FBgn0004907	CG17870	14-3-3zeta
		FBgn0053087	CG33087	LRP1
		FBgn0085387	CG34358	shakB
		FBgn0040153	CG32597	l(1)G0469
		FBgn0264449	CG43867	CG43867
		FBgn0259700	CG42354	CG42354
		FBgn0025558	CG4101	CG4101
		FBgn0030617	CG9095	CG9095
		FBgn0263220	CG43388	Hk
		FBgn0030882	CG6835	Gss1
		FBgn0002932	CG11988	neur
		FBgn0027601	CG9009	pdgy
		FBgn0003321	CG1664	sbr
		FBgn0261854	CG42783	aPKC
		FBgn0261611	CG42700	CG42700
		FBgn0260944	CG17136	Rbp1
		FBgn0039338	CG4548	XNP
		FBgn0003638	CG3019	su(w[a])
		FBgn0031850	CG11326	Tsp
		FBgn0032094	CG12439	CG12439
		FBgn0001139	CG8384	gro
		FBgn0040271	CG6725	Sulf1
		FBgn0036967	CG6597	SCCRO4
		FBgn0035612	CG10625	frm
		FBgn0267912	CG9819	CanA-14F
		FBgn0020647	CG5405	KrT95D
		FBgn0036433	CG9628	CG9628
		FBgn0030331	CG15221	CG15221
		FBgn0035719	CG14821	tow
		FBgn0037644	CG11964	CG11964
		FBgn0024555	CG9351	flfl
		FBgn0264606	CG43955	Fife
		FBgn0039640	CG14516	CG14516
		FBgn0263705	CG43657	Myo10A
		FBgn0020258	CG3478	ppk
		FBgn0030030	CG1636	CG1636
		FBgn0036440	CG17177	CG17177
		FBgn0028408	CG1975	Drep2
		FBgn0038980	CG6919	Octbeta1R
		FBgn0086686	CG7832	l(3)L1231
		FBgn0027600	CG4778	obst-B
		FBgn0040743	CG15919	CG15919
		FBgn0264308	CG43778	CG43778
		FBgn0042134	CG18811	Capr
		FBgn0026575	CG32575	hang
		FBgn0261261	CG42612	plx
		FBgn0038286	CG6966	CG6966
		FBgn0033913	CG8468	CG8468
		FBgn0262794	CG43175	CG43175
		FBgn0054054	CG34054	CG34054
		FBgn0259961	CG42471	CG42471
		FBgn0087040	CG8308	alphaTub67C
		FBgn0014163	CG4609	fax
		FBgn0031558	CG16704	CG16704
		FBgn0051221	CG31221	CG31221
		FBgn0037737	CG8383	Pnn
		FBgn0264962	CG10228	Pcf11
		FBgn0011206	CG4760	bol
		FBgn0030518	CG11134	CG11134
		FBgn0037417	CG15593	Osi10
		FBgn0015575	CG1112	alpha-Est7
		FBgn0019828	CG1980	dj
		FBgn0034154	CG5267	CG5267
		FBgn0024183	CG4170	vig
		FBgn0263239	CG12029	dar1
		FBgn0029963	CG10920	CG10920
		FBgn0262827	CG43198	CG43198
		FBgn0027066	CG3265	Eb1
		FBgn0052371	CG32371	CG32371
		FBgn0011661	CG10701	Moe
		FBgn0030358	CG10362	CG10362
		FBgn0032602	CG13278	ppk17
		FBgn0030663	CG8117	CG8117
		FBgn0029095	CG4276	aru
		FBgn0038331	CG5073	Ccm3
		FBgn0263997	CG43740	CG43740
		FBgn0264395	CG43843	CG43843
		FBgn0266418	CG45058	wake
		FBgn0036544	CG6114	sff
		FBgn0031403	CG15387	CG15387
		FBgn0030272	CG15201	CG15201
		FBgn0034135	CG4905	Syn2
		FBgn0030390	CG15731	CG15731
		FBgn0004102	CG12154	oc
		FBgn0050401	CG30401	dany
		FBgn0267002	CG8566	unc-104
		FBgn0263355	CG31688	CG31688
		FBgn0035710	CG10121	SP1173
		FBgn0051921	CG31921	CG31921
		FBgn0037702	CG8176	CG8176
		FBgn0037004	CG17637	CG17637
		FBgn0002561	CG3839	l(1)sc
		FBgn0085409	CG34380	smal
		FBgn0001137	CG17610	grk
		FBgn0003209	CG12437	raw
		FBgn0260964	CG33528	Vmat
		FBgn0031897	CG13784	CG13784
		FBgn0002632	CG8354	E(spl)m6-BFM
		FBgn0264495	CG42803	gpp
		FBgn0262875	CG43230	CG43230
		FBgn0263111	CG43368	cac
		FBgn0000303	CG12345	ChAT
		FBgn0085350	CG34321	inaF-C
		FBgn0058160	CG40160	CG40160
		FBgn0028622	CG13432	qsm
		FBgn0026058	CG6352	OdsH
		FBgn0053182	CG33182	Kdm4B
		FBgn0030562	CG9400	CG9400
		FBgn0032719	CG17321	CG17321
		FBgn0052683	CG32683	CG32683
		FBgn0032330	CG31868	Samuel
		FBgn0033236	CG14764	CG14764
		FBgn0029814	CG15765	CG15765
		FBgn0026397	CG4231	Or22b
		FBgn0032973	CG6675	CG6675
		FBgn0263216	CG43386	CG43386
		FBgn0083949	CG34113	side-III
		FBgn0028496	CG30116	CG30116
		FBgn0040796	CG13064	CG13064
		FBgn0261675	CG12092	Npc1b
		FBgn0034897	CG11299	Sesn
		FBgn0037059	CG10510	CG10510
		FBgn0039994	CG17082	conu
		FBgn0037443	CG1021	Dmtn
		FBgn0261556	CG42674	CG42674
		FBgn0051473	CG31473	CG31473
		FBgn0052694	CG32694	CG32694
		FBgn0283440	CG46282	solo
		FBgn0034158	CG5522	CG5522
		FBgn0025469	CG8717	slv
		FBgn0266489	CG45088	CG45088
		FBgn0284227	CG46311	CG46311
		FBgn0052669	CG32669	CG32669
		FBgn0259678	CG42347	sqa
		FBgn0052150	CG32150	meru
		FBgn0001269	CG17835	inv
		FBgn0015772	CG10637	Nak
		FBgn0052479	CG32479	Usp10
		FBgn0023090	CG31623	dtr
		FBgn0283467	CG3975	Pol32
		FBgn0010762	CG32067	simj
		FBgn0002778	CG3297	mnd
		FBgn0031725	CG14010	DIP-eta
		FBgn0267796	CG46121	Tmc
		FBgn0029067	CG1696	Dd
		FBgn0259170	CG42275	alpha-Man-Ia
		FBgn0036274	CG4328	CG4328
		FBgn0034558	CG9236	Cib2
		FBgn0045470	CG31336	Gr93b
		FBgn0045761	CG10618	CHKov1
		FBgn0034420	CG10737	CG10737
		FBgn0261570	CG42684	CG42684
		FBgn0016794	CG1044	dos
		FBgn0030158	CG9686	CG9686
		FBgn0261794	CG5594	kcc
		FBgn0083228	CG5907	Frq2
		FBgn0264907	CG44098	CG44098
		FBgn0032620	CG12288	CG12288
		FBgn0261793	CG18009	Trf2
		FBgn0015024	CG2028	CkIalpha
		FBgn0023095	CG11282	caps
		FBgn0038494	CG4135	beat-IIb
		FBgn0037014	CG13251	CG13251
		FBgn0028645	CG7644	beat-Ib
		FBgn0020307	CG5799	dve
		FBgn0040319	CG2259	Gclc
		FBgn0259163	CG42268	CG42268
		FBgn0039054	CG13830	Cow
		FBgn0003423	CG1417	slgA
		FBgn0264908	CG44099	pHCl-1
		FBgn0002643	CG8118	mam
		FBgn0053639	CG33639	CG33639
		FBgn0265180	CG44245	CG44245
		FBgn0052204	CG32204	CG32204
		FBgn0010015	CG1455	CanA1
		FBgn0016930	CG4551	Dyrk2
		FBgn0029895	CG14441	CG14441
		FBgn0003396	CG7734	shn
		FBgn0031100	CG1504	CG1504
		FBgn0039371	CG4960	CG4960
		FBgn0061196	CG15468	CG15468
		FBgn0267791	CG13425	HnRNP-K
		FBgn0083940	CG34104	RhoU
		FBgn0026415	CG1780	Idgf4
		FBgn0035553	CG13722	CG13722
		FBgn0263395	CG7097	hppy
		FBgn0033885	CG6646	DJ-1alpha
		FBgn0261649	CG31247	tinc
		FBgn0027585	CG8740	CG8740
		FBgn0022029	CG4798	l(2)k01209
		FBgn0030189	CG2909	CG2909
		FBgn0029003	CG4746	mab-21
		FBgn0262975	CG43286	cnc
		FBgn0030455	CG4318	CG4318
		FBgn0041188	CG5166	Atx2
		FBgn0015035	CG4105	Cyp4e3
		FBgn0032439	CG17031	Ref2
		FBgn0026417	CG2525	Hus1-like
		FBgn0035543	CG15020	CG15020
		FBgn0085446	CG34417	CG34417
		FBgn0053202	CG33202	dpr11
		FBgn0002716	CG7753	mei-W68
		FBgn0020762	CG2969	Atet
		FBgn0030360	CG1806	CG1806
		FBgn0033864	CG18368	CG18368
		FBgn0052792	CG32792	ppk8
		FBgn0283521	CG12052	lola
		FBgn0033062	CG7843	Ars2
		FBgn0036168	CG7512	CG7512
		FBgn0030599	CG9030	CG9030
		FBgn0263750	CG43675	CG43675
		FBgn0052107	CG32107	CG32107
		FBgn0033212	CG1399	LRR
		FBgn0030613	CG5627	Rab3-GEF
		FBgn0003028	CG6824	ovo
		FBgn0001105	CG10545	Gbeta13F
		FBgn0033639	CG9003	CG9003
		FBgn0052685	CG32685	ZAP3
		FBgn0036527	CG7304	CG7304
		FBgn0030389	CG15927	CG15927
		FBgn0261444	CG3638	CG3638
		FBgn0039467	CG14253	CG14253
		FBgn0038122	CG8138	CG8138
[truncated: 1,893 more rows]

[truncated: 15 more sheets: List10, List11, List12, List13, List14, List15, List16, List17, List18, List19, List20, List21, List22, List23, List24]
